# Supplementary material for: Multidimensional Diversity Identifies Mountains as Key Refugia for Caudata in China
Source: Ecol Evol. 2026 May 13;16(5):e73497. doi: 10.1002/ece3.73497 (PMC13172278; doi:10.1002/ece3.73497)
Supplement: Supplementary file 1 — Table S1: List of Caudata amphibian in China. Table S2: Sources of species occurrences. Table S3: Compiled functional traits. Table S4: Sequence used in phylogenetic analysis. Table S5: Model accuracy, threshold and suitable areas. Table S6: Kendall rank correlation coefficients (τ) between the conservation priority values given by the spatial prioritization analysis for each pair of dimensions. Table S7: Percentage of overlap between conservation priority areas under different climate scenarios and current scenario. [file ECE3-16-e73497-s002.xlsx]

## Sheet: Table_S1
Table S1 List of Caudata amphibian in China
Family	Genera	Species name	State Key Protected Wild Animals	CITES 2023	IUCN 2025	China's Red List
Cryptobranchidae	Andrias	Andrias cheni	grade II	I	-	-
Cryptobranchidae	Andrias	Andrias davidianus	grade II	I	CR	CR
Cryptobranchidae	Andrias	Andrias jiangxiensis	grade II	I	-	-
Cryptobranchidae	Andrias	Andrias sligoi	grade II	I	CR	-
Hynobiidae	Batrachuperus	Batrachuperus daochengensis	-	-	-	-
Hynobiidae	Batrachuperus	Batrachuperus karlschmidti	grade II	-	VU	-
Hynobiidae	Batrachuperus	Batrachuperus londongensis	grade II	-	EN	VU
Hynobiidae	Batrachuperus	Batrachuperus pinchonii	grade II	-	VU	VU
Hynobiidae	Batrachuperus	Batrachuperus taibaiensis	-	-	-	-
Hynobiidae	Batrachuperus	Batrachuperus tibetanus	grade II	-	VU	VU
Hynobiidae	Batrachuperus	Batrachuperus yenyuanensis	grade II	-	EN	VU
Hynobiidae	Hynobius	Hynobius amjiensis	grade I	III	EN	CR
Hynobiidae	Hynobius	Hynobius arisanensis	grade II	-	EN	EN
Hynobiidae	Hynobius	Hynobius bambusicolus	-	-	-	-
Hynobiidae	Hynobius	Hynobius chinensis	grade I	-	DD	EN
Hynobiidae	Hynobius	Hynobius formosanus	grade II	-	EN	EN
Hynobiidae	Hynobius	Hynobius fucus	grade II	-	NT	EN
Hynobiidae	Hynobius	Hynobius glacialis	grade II	-	CR	EN
Hynobiidae	Hynobius	Hynobius guabangshanensis	grade I	-	CR	CR
Hynobiidae	Hynobius	Hynobius leechii	grade II	-	LC	VU
Hynobiidae	Hynobius	Hynobius maoershanensis	grade I	-	CR	EN
Hynobiidae	Hynobius	Hynobius sonani	grade II	-	EN	EN
Hynobiidae	Hynobius	Hynobius yiwuensis	grade II	-	LC	VU
Hynobiidae	Liua	Liua shihi	grade II	-	LC	NT
Hynobiidae	Liua	Liua tsinpaensis	grade II	-	VU	EN
Hynobiidae	Onychodactylus	Onychodactylus zhangyapingi	grade II	-	DD	VU
Hynobiidae	Onychodactylus	Onychodactylus zhaoermii	grade I	-	NT	CR
Hynobiidae	Pachyhynobius	Pachyhynobius shangchengensis	-	-	VU	VU
Hynobiidae	Protohynobius	Protohynobius puxiongensis	grade I	-	CR	CR
Hynobiidae	Pseudohynobius	Pseudohynobius flavomaculatus	grade II	-	VU	VU
Hynobiidae	Pseudohynobius	Pseudohynobius guizhouensis	grade II	-	DD	DD
Hynobiidae	Pseudohynobius	Pseudohynobius jinfo	grade II	-	EN	CR
Hynobiidae	Pseudohynobius	Pseudohynobius kuankuoshuiensis	grade II	-	CR	EN
Hynobiidae	Pseudohynobius	Pseudohynobius shuichengensis	grade II	-	CR	EN
Hynobiidae	Ranodon	Ranodon sibiricus	grade II	-	EN	CR
Hynobiidae	Salamandrella	Salamandrella keyserlingii	grade II	-	LC	LC
Hynobiidae	Salamandrella	Salamandrella tridactyla	-	-	LC	-
Salamandridae	Cynops	Cynops chenggongensis	-	-	CR	CR
Salamandridae	Cynops	Cynops chuxiongensis	-	-	VU	-
Salamandridae	Cynops	Cynops cyanurus	-	-	VU	NT
Salamandridae	Cynops	Cynops fudingensis	-	-	CR	VU
Salamandridae	Cynops	Cynops huanggangensis	-	-	-	-
Salamandridae	Cynops	Cynops jiaoren	-	-	-	-
Salamandridae	Cynops	Cynops maguae	-	-	-	-
Salamandridae	Cynops	Cynops oolong	-	-	-	-
Salamandridae	Cynops	Cynops orientalis	-	-	LC	NT
Salamandridae	Cynops	Cynops orphicus	grade II	-	EN	VU
Salamandridae	Cynops	Cynops puerensis	-	-	-	-
Salamandridae	Echinotriton	Echinotriton andersoni	grade II	III	VU	RE
Salamandridae	Echinotriton	Echinotriton chinhaiensis	grade I	II	CR	CR
Salamandridae	Echinotriton	Echinotriton maxiquadratus	grade II	II	CR	DD
Salamandridae	Hypselotrito	Hypselotriton wolterstorffi	-	-	EX	EX
Salamandridae	Liangshantriton	Liangshantriton taliangensis	grade II	II	VU	VU
Salamandridae	Pachytriton	Pachytriton airobranchiatus	-	-	CR	DD
Salamandridae	Pachytriton	Pachytriton archospotus	-	-	NT	LC
Salamandridae	Pachytriton	Pachytriton brevipes	-	-	LC	LC
Salamandridae	Pachytriton	Pachytriton changi	-	-	EN	DD
Salamandridae	Pachytriton	Pachytriton feii	-	-	VU	NT
Salamandridae	Pachytriton	Pachytriton granulosus	-	-	LC	LC
Salamandridae	Pachytriton	Pachytriton inexpectatus	-	-	LC	VU
Salamandridae	Pachytriton	Pachytriton moi	-	-	EN	DD
Salamandridae	Pachytriton	Pachytriton wuguanfui	-	-	EN	DD
Salamandridae	Pachytriton	Pachytriton xanthospilos	-	-	CR	NT
Salamandridae	Paramesotriton	Paramesotriton aurantius	grade II	II	VU	DD
Salamandridae	Paramesotriton	Paramesotriton caudopunctatus	grade II	II	NT	VU
Salamandridae	Paramesotriton	Paramesotriton chinensis	grade II	II	LC	NT
Salamandridae	Paramesotriton	Paramesotriton deloustali	grade II	II	LC	NT
Salamandridae	Paramesotriton	Paramesotriton fuzhongensis	grade II	II	VU	VU
Salamandridae	Paramesotriton	Paramesotriton guangxiensis	grade II	II	VU	EN
Salamandridae	Paramesotriton	Paramesotriton hongkongensis	grade II	II	NT	NT
Salamandridae	Paramesotriton	Paramesotriton labiatus	grade II	II	CR	VU
Salamandridae	Paramesotriton	Paramesotriton longliensis	grade II	II	VU	EN
Salamandridae	Paramesotriton	Paramesotriton malipoensis	-	II	-	-
Salamandridae	Paramesotriton	Paramesotriton maolanensis	grade II	II	DD	DD
Salamandridae	Paramesotriton	Paramesotriton qixilingensis	grade II	II	VU	VU
Salamandridae	Paramesotriton	Paramesotriton wulingensis	grade II	II	LC	NT
Salamandridae	Paramesotriton	Paramesotriton yunwuensis	grade II	II	EN	EN
Salamandridae	Paramesotriton	Paramesotriton zhijinensis	grade II	II	EN	EN
Salamandridae	Tylototriton	Tylototriton houi	-	II	-	-
Salamandridae	Tylototriton	Tylototriton joe	-	II	-	-
Salamandridae	Tylototriton	Tylototriton kweichowensis	grade II	II	VU	VU
Salamandridae	Tylototriton	Tylototriton panwaensis	-	II	DD	-
Salamandridae	Tylototriton	Tylototriton pseudoverrucosus	grade II	II	EN	NT
Salamandridae	Tylototriton	Tylototriton pulcherrimus	grade II	II	-	NT
Salamandridae	Tylototriton	Tylototriton shanjing	grade II	II	VU	NT
Salamandridae	Tylototriton	Tylototriton verrucosus	grade II	II	NT	NT
Salamandridae	Tylototriton	Tylototriton yangi	grade II	II	EN	NT
Salamandridae	Yaotriton	Yaotriton anhuiensis	grade II	II	CR	DD
Salamandridae	Yaotriton	Yaotriton asperrimus	grade II	II	NT	NT
Salamandridae	Yaotriton	Yaotriton broadoridgus	grade II	II	VU	NT
Salamandridae	Yaotriton	Yaotriton dabienicus	grade II	II	EN	EN
Salamandridae	Yaotriton	Yaotriton daloushanensis	-	II	-	-
Salamandridae	Yaotriton	Yaotriton gaowangjienensis	-	II	-	-
Salamandridae	Yaotriton	Yaotriton hainanensis	grade II	II	EN	EN
Salamandridae	Yaotriton	Yaotriton liuyangensis	grade II	II	EN	NT
Salamandridae	Yaotriton	Yaotriton lizhenchangi	grade II	II	CR	VU
Salamandridae	Yaotriton	Yaotriton maolanensis	-	II	-	-
Salamandridae	Yaotriton	Yaotriton sini	-	II	-	-
Salamandridae	Yaotriton	Yaotriton tongziensis	-	II	-	-
Salamandridae	Yaotriton	Yaotriton wenxianensis	grade II	II	VU	VU
Salamandridae	Yaotriton	Yaotriton ziegleri	grade II	II	VU	-

## Sheet: Table_S2
Table S2 Sources of species occurrences
Ai W-M, Zhou H-B, Zhang Y-P, Gao X, Pan T-Z, Qiu J-B (2010). Survey and faunal analysis on amphibian resources in Nanxi River National Park, China. Sichuan Journal of Zoology. 29, 556-559. [in Chinese].
Bai B, Zhou W, Li W, Liu Z, Zhu M-Y (2007). Investigation on fish, amphibians and reptiles of Nankang Region of Gaoligongshan Nature Reserve. Sichuan Journal of Zoology. 26, 370-373. [in Chinese].
Bai H-Y, Tie J (2005). Amphibians and reptiles in Manghe Nature Preserve. Journal of Changzhi University. 22, 8-10. [in Chinese].
Chai J, Lu C-Q, Yi M-R, Dai N-H, Weng X-D, Di M-X, Peng Y, Tang Y, Shan Q-H, Wang K, Liu H-Z, Zhao H-P, Jin J-Q, Cao R-J, Lu P, Luo L-C, Murphy RW, Zhang Y-P, Che J (2022). Discovery of a wild, genetically pure Chinese giant salamander creates new conservation opportunities. Zoological Research. 43, 469-480. 10.24272/j.issn.2095-8137.2022.101.
Chang Y-H, Wu B-Y, Lu H-l (2016). Using the climbing ability of Bufo bankorensis and Hynobius arisanensis to discuss the amphibious corridor design for high altitude areas. Ecological Engineering. 95, 551-556. https://doi.org/10.1016/j.ecoleng.2016.06.092.
Chen C-S, Yang J, Wu Y-K, Fan Z-Y, Lu W-W, Chen S-H, Yu L-P (2016). The Breeding Ecology of a Critically Endangered Salamander, Hynobius amjiensis (Caudata: Hynobiidae), Endemic to Eastern China. Asian Herpetological Research. 7, 53-58. https://doi.org/10.16373/j.cnki.ahr.150050.
Chen D-L, Zhou T-L, Shi G-X, Shi H-Q, Han Y-P, Xu S-J (2017). The Chinese giant salamander was discovered for the first time in the Longdong-Liupan Mountain region. Sichuan Journal of Zoology. 36, 58. [in Chinese].
Chen J-Y, Long-Hui L, Jun-Jie Z, Yi-Nan Z, Ding G-H (2021). Complete mitochondrial genome of the Bingzhi's stout newt (Pachytriton granulosus Chang, 1933) and its phylogenetic placement. Mitochondrial DNA Part B. 6, 524-525. 10.1080/23802359.2021.1872448.
Chen S-W, Qian H-Y, Wang Y, Pan Q-B, Wu C-X, Shao C (2018). Comparisons of amphibian communities in different types of forests in Gutianshan National Nature Reserve of Zhejiang. Journal of Zhejiang Normal University (Natural Sciences). 41, 93-98. [in Chinese]. 10.16218/j.issn.1001-5051.2018.02.014.
Chen S-Y, Zhang Y-J, Wang X-L, Sun J-Y, Xue Y, Zhang P, Zhou H, Qu LH (2012). Extremely low genetic diversity indicating the endangered status of Ranodon sibiricus (Amphibia: Caudata) and implications for phylogeography. PloS one. 7, e33378. 10.1371/journal.pone.0033378.
Chen X-H, Wang X-W, Tao J (2010). A new subspecies of genus Tylototriton from China (Caudata, Salamandridae). Acta Zootaxonomica Sinica. 35, 666-670. [in Chinese].
Cui L, Han F-Y, Li D-Y, Fan X-L, Yang M-Y, Yang D-Y, Ni Q-Y, Li Y, Yao Y-F, Xu H-L, Zeng B, Li Y, Sun F-D, Zhang D-R, Zhang M-W (2019). The complete mitochondrial genome of Cynops cyanurus chuxiongensis (Caudata: Salamandridae). Mitochondrial DNA Part B, Resources. 5, 231-232. 10.1080/23802359.2019.1698987.
Dai Z-X, Shi D-L, Wu S-B, Liu G-Y, Shi J-F, Liu D-J, Sun D, Li R-S (2006). A preliminary survey on amphibia and reptilia in Wanghu Wetland Nature Reserve in Hubei province. Journal of Huazhong Normal University (Natural Science). 40, 270-273. [in Chinese]. 10.19603/j.cnki.1000-1190.2006.02.032.
Dai Z-X, Zheng Z-Z, Gong R-H, Huang H, Xiang J-B, Zhang H-M, Liu X-S (2009). Field survey on amphibians and reptiles in Houhe National Nature Reserve. Chinese Journal of Zoology. 44, 48-53. [in Chinese]. 10.13859/j.cjz.2009.06.007.
Deng J, Yi L, Tian L, Hu Q-M, Liu J-W (2006). Preliminary studies on the amphibians and reptiles of Daguisi National Forest Park. Forest Inventory and Planning. 31, 21-23. [in Chinese].
Deng X-J, Lu L (2003). Investigation of naturala amphibian and analysis of species diversity of the Daming Mountain Preserve. Journal of Hunan Environment－ Biological Polytechnic. 8, 21-25. [in Chinese].
Ding Y-J, Wang G-H, Chen Z-N, Shi C-H, Ma Y-G, Xu S-Q (2014). Batrachuperus karlschmidti (Amphibian Hynobiidae) was found in Qinghai Province. Chinese Journal of Zoology. 49, 428-431. [in Chinese]. 10.13859/j.cjz.201403016.
Du X-R, Sun Y-Q, Yuan Z-H (2015). Survey on amphibian resources in Changqing National Reserve. XianDai NongYe KeJi, 274-275. [in Chinese].
Dufresnes C, Hernandez A (2023). Towards completing the crocodile newts’ puzzle with all-inclusive phylogeographic resources. Zoological Journal of the Linnean Society. 197, 620-640. 10.1093/zoolinnean/zlac038.
Fang X-M (2003). Surveys on amphibians faunal and changes in natural resources in Tandkou town Huangshan city. Journal of Shaanxi Normal University (Natural Science Edition). 31, 10-13. [in Chinese].
Fei D-B, Pan D, Ren J, Cui S, Wu B-X, Wang H-Y (2018). Investigation on the resources of amphibians and reptiles in the Wanmin County-level Nature Reserve, Yongshun County, Hunan Province. South China Agriculture 12, 123-127. [in Chinese]. 10.19415/j.cnki.1673-890x.2018.26.064.
Fei L (1992). Echinotriton chinhaiensis and its endangered status. Chinese Journal of Zoology. 27, 39-41. [in Chinese]. 10.13859/j.cjz.1992.04.010.
Fei L (2020). Atlas of Amphibian of Chian (Field Edition). Zhengzhou: Henan science and technology press.
Fei L, Ye C-Y, Jiang J-P (2012). Colored atlas of Chinese amphibians and their distributions. Chengdu: Sichuan Publishion House of Technology and Sciences. [in Chinese].
Feng B, Yang D-D (2005). Study on the amphibian animal fauna of Jiemuxi Natural Protection Zone of Hunan. Hunan Forestry Science & Technology. 32, 41-43. [in Chinese].
Fu J-Z, Hayes M, Liu Z-J, Zeng X-M (2003). Genetic divergence of the southeastern Chinese salamanders of the genus Hynobius. Acta Zoologica Sinica. 49, 585-591. [in Chinese].
Gao F, Xiang J, Xie Y-X, Deng Z-Y, Chen J-F, Xie Y-K, Ou D-S, Wang C-R (2023). Habitat quality assessment of the Chinese giant salamander (Andrias davidianus) in Zhangjiajie based on community diversity of macroinvertebrates. Freshwater Fisheries. 53, 102-112. [in Chinese]. 10.13721/j.cnki.dsyy.20220906.001.
Gao Z-F (2006). Herpetological fauna and zoogeographic division of Mianyang City, Sichuan. Sichuan Journal of Zoology. 25, 317-319. [in Chinese].
Gao Z-F, Zhang Y-K, Xiao X-D (2000). Study on the ecology and fauna of amphibians and reptiles in Anxian County, Sichuan Province. Sichuan Journal of Zoology. 19, 29-31. [in Chinese].
Gong D-J, Mou M (2006). General survey on resources and protection countermeasures of tailed amphibians in Gansu Province. Sichuan Journal of Zoology. 25, 332-335. [in Chinese].
Gong W-F, Huang Z-R, Chen Z-H, Yu K-P (2017). Current status and conservation management of terrestrial wildlife resources in Anhua County. Xiangcun Keji, 74-75. [in Chinese]. 10.19345/j.cnki.1674-7909.2017.25.038.
Gong Y-N, Xu J-C, Huang S, Huang R-Y, Li J-Q, Jiang Y-Q, Yang D-C, Yu J, Zhang Y, Li W-J (2023). A new species of the Giant Salamander of the Genus Andrias from Qimeng, Anhui, China (Amphibia: Cryptorchiidae). Chinese Journal of Zoology. 58, 651-657.
Gong Y-Z, Shu G-C, Huang F, He L-Y, Li C, Xie F (2018). Courtship behaviour and male sexual competition of the Taliang crocodile newt, Liangshantriton taliangensis. Amphibia-Reptilia. 39, 275-288. 10.1163/15685381-17000136.
Grismer LL, Wood PL, Quah ESH, Thura MK, Espinoza RE, Murdoch ML (2019). A new species of crocodile newt Tylototriton (Caudata: Salamandridae) from northern Myanmar (Burma). Journal of Natural History. 53, 475-495. 10.1080/00222933.2019.1587534.
Gu X-M, Chen R-R, Tian Y-Z, Li S, Ran J-C (2012). A new species of Paramesotriton (Caudata: Salamandridae) from Guizhou Province, China. Zootaxa. 3510, 41-52. 10.11646/zootaxa.3510.1.2.
Guo K, Yuan S-J, Wang H, Zhong J, Wu Y-Q, Chen W, Hu C-C, Chang Q (2021). Species distribution models for predicting the habitat suitability of Chinese fire-bellied newt Cynops orientalis under climate change. Ecology and Evolution. 11, 10147-10154. https://doi.org/10.1002/ece3.7822.
Ha D-L, Li P-X, Dai H-T, Qu Y-X (2012). Amphibians and reptiles in Jigongshan National Nature Reserve. Chinese Journal of Wildlife. 33, 275-279. [in Chinese]. 10.19711/j.cnki.issn2310-1490.2012.05.008.
Han Y-P, Lu X-Y (2003). Population structure and conservation of Batrachuperus tibetanus in the Qinling Mountains. Chinese Journal of Zoology. 38, 68-70. [in Chinese]. 10.13859/j.cjz.2003.02.019.
Hasegawa H (1989). Redescription of Cosmocercoides tridens Wilkie, 1930 (Nematoda: Cosmocercidae). Canadian Journal of Zoology. 67, 1189-1193. 10.1139/z89-171.
He X-J, Zhao F, Li X-M, Liang G (2007). Biodiversity and conservation of amphibians and reptiles in Taibaishan Nature Reserve. Journal of Shaanxi Normal University (Natural Science Edition). 35, 124-128. [in Chinese].
He X-R, Liu G-C (2000). Observations on amphibians and reptiles of Yanzidong area, Jianshun county, Yunnan province. Sichuan Journal of Zoology. 19, 127-130. [in Chinese].
He X-R, Wang Z-J, Wu J-L (2002). Studies on biodiversity and conservation of amphibians in Kunming, Yunnan Province. Sichuan Journal of Zoology. 21, 177-180. [in Chinese].
Hou M, Wu Y-K, Yang K-L, Zheng S, Yuan Z-Y, Li P-P (2014). A missing geographic link in the distribution of the genus Echinotriton (Caudata: Salamandridae) with description of a new species from southern China. Zootaxa. 3895, 89–102. 10.11646/zootaxa.3895.1.5.
Hu H-L, Jun-Jie Z, Li M, Zhi-Hua L, Ding G-H (2021). Two complete mitochondrial genomes of the black-spotted stout newt (Pachytriton brevipes) and their relative phylogenetics relationship with other Salamandridae. Mitochondrial DNA Part B. 6, 106-107. 10.1080/23802359.2020.1847619.
Huang P-Q, Wang F, Lu H, Rong P, Xiao X-Y, Zhang F, Huang S, Wu X-B, Li B-X, Chen J-M (2023). Pachytriton granulosus, a new amphibian record in Anhui Province. Sichuan Journal of Zoology. 42, 420-427. [in Chinese].
Huang Y-H (2011). Studies on amphibian fauna in Fujian Xiongjiang Cyclobalanopsis chungii Forest Nature Reserve. Journal of Fujian Forestry Science and Technology. 38, 58-61. [in Chinese].
Huang Y-Q (2017). A preliminary survey of amphibians in Daiyunshan Nature Ｒeserve. Journal of Fujian Forestry Science and Technology. 44, 133-138. [in Chinese]. 10.13428/j.cnki.fjlk.2017.03.027.
Jang-Liaw N-H, Chou W-H (2015). Anuran fauna of Taiwan and adjacent islands based on Valid Specimen Records. Collection and Research. 28, 5-53.
Jia J, Jiang J-P, Zhang M-H, Gao K-Q (2019). Osteology of Batrachuperus yenyuanensis (Urodela, Hynobiidae), a high-altitude mountain stream salamander from western China. PloS one. 14, e0211069. 10.1371/journal.pone.0211069.
Jia J, Zhang M-H, Gao K-Q, Jiang J-P (2018). Dataset of μCT scan of the holotype specimen of Batrachuperus londongensis Liu and Tian, 1978, an endemic hynobiid (Amphibia, Urodela) from Mount Emei, Sichuan Province, China. Science Data Bank. 3, 79-93. [in Chinese].
Jiang C-Y, Zeng X-B (2011). Survey and conservation of amphibia resources in Yuanbao Mountain Nature Reserve of Guangxi Province. Hubei Agricultural Sciences. 50, 124-127. [in Chinese]. 10.14088/j.cnki.issn0439-8114.2011.01.050.
Jiang D-B, Luo Y-Z, Wang S-N, Peng G-L (2006). Amphibians and reptiles in Maoershan National Nature Reserve. Sichuan Journal of Zoology. 25, 294-297+441. [in Chinese].
Jiang J-P, Xie F, Li C, Wang B (2020). Species catalogue of China (Vol. 2): Animals Vertebrates (IV) Amphibia. China, Beijing: Science Press. [in Chinese and in English].
Jing J-P, Xie F, Li C, Wang B (2021). China’s Red List of Biodiversity: Vertebrates (Vol. IV): Amphibians. China, Beijing: Science Press. [in Chinese and in English].
Kanto N, Tatjana D, Masafumi M, Natsuhiko Y, Atsushi T (2017). Historical Demography of an Endangered Salamander, Ranodon sibiricus (Amphibia, Urodela, Hynobiidae): A Reassessment. Zoological Science. 34, 18-25. 10.2108/zs160099.
Lai J-S, Lue K-Y (2008). Two new Hynobius (Caudata: Hynobiidae) salamanders from Taiwan. Herpetologica. 64, 63-80. 10.1655/06-065.1.
Lan H-B, Ran J-C, Yang S-T, Zeng B, Yu P (2009). A resource of medicinal amphibians in Maolan Nature Reserve. Joumal of Guizhou Nomal University (Natural Sciences). 27, 27-28+43. [in Chinese]. 10.16614/j.cnki.issn1004-5570.2009.03.018.
Lau A, Karraker NE, Martelli P, Dudgeon D (2017). Delineation of core terrestrial habitat for conservation of a tropical salamander: The Hong Kong newt (Paramesotriton hongkongensis). Biological Conservation. 209, 76-82. https://doi.org/10.1016/j.biocon.2017.02.017.
Lau MW (2000). Biodiversity analysis of amphibians ＆ reptiles of Hong Kong Sar. Sichuan Journal of Zoology. 19, 112-115. [in Chinese].
Li C (2010). Herpetological survey of Dauria International Protected Area in Inner Mongolia Autonomous Region, China. Sichuan Journal of Zoology. 29, 646-648. [in Chinese].
Li C, Gu H-J, Yang H, Liu Z-J (2006). Amphibians and reptiles in Caopo Nature Reserves and Bobso Nature Reserves Sichuan Province China. Sichuan Journal of Zoology. 25, 305-307. [in Chinese].
Li C, Sun Z-Y, Cai Y-S, Liu S-Y, Ran J-H, Liu Z-J, Wang Y-Z (2004). The herpetofaunal diversity in Jiuzhaigou National Nature Reserve, China. Chinese Journal of Zoology. 39, 74-77. [in Chinese]. 10.13859/j.cjz.2004.02.021.
Li C, Yuan Z-Y, Li H-B, Wu Y-K (2018). The tenth member of stout newt (Amphibia: Salamandridae: Pachytriton): Description of a new species from Guangdong, southern China. Zootaxa. 4399, 207–219. 10.11646/zootaxa.4399.2.5.
Li H-Q, Liu X-L (2010a). Investigation on amphibians and reptiles in Jinfoshan Nature Reserve of Chongqing City. Journal of Anhui Agricultural Sciences. 38, 2391-2392+2395. [in Chinese]. 10.13989/j.cnki.0517-6611.2010.05.154.
Li H-Q, Liu X-L (2010b). Resources of amphibians and reptiles in Jinyun Natural Reserve of Chongqing City. Guizhou Agricultural Sciences. 38, 170-172. [in Chinese].
Li H-T (2012). Investigation on amphibians and reptiles in Doushaxi, effects of Hydroelectric Station and conservation countermeasures. Hubei Agricultural Sciences. 51, 3258-3263. [in Chinese]. 10.14088/j.cnki.issn0439-8114.2012.15.004.
Li L, Chen X-H, Yang J (2009a). Conservation and diversity of amphibians in Longyuwan National Forest Park of Henan Province, China. Journal of Henan Normal University (Natural Science). 37, 120-122. [in Chinese]. 10.16366/j.cnki.1000-2367.2009.06.039.
Li L, Zhang J-S, Chen X-H, Wang L, Tao J (2010a). Biodiversity and conservation of amphibians in Laojunshan Nature Reserve, Henan Province. Sichuan Journal of Zoology. 29, 134-136. [in Chinese].
Li S-B, Su Z-L, Tong P, Liu G-Y, Liu X-S, Dai Z-X (2010b). Investigation on amphibian and reptile resources of Xingdoushan National Nature Reserve in Hubei. Sichuan Journal of Zoology. 29, 130-133. [in Chinese].
Li S-C, Huang J-T (2005). Medicinal amphibians and their protection in Shunchang county, Fujian. Sichuan Journal of Zoology. 24, 410-411. [in Chinese].
Li S-Z, Liu J, Shi S-C, Wei G, Wang B (2022). Description of a new species of the newt genus Tylototriton sensu lato (Amphibia: Urodela: Salamandridae) from southwestern China. Zootaxa. 5128, 248-268. 10.11646/zootaxa.5128.2.5.
Li S-Z, Lü J-C, Xu N, Wei G (2017). Field survey on amphibians resources in Langan Nature Reserve of Guizhou, China. Journal of Guiyang University Natural Sciences (Quarterly）. 12, 65-69+82. [in Chinese]. 10.16856/j.cnki.52-1142/n.2017.03.019.
Li S-Z, Wei G, Cheng Y-L, Zhang B-W, Wang B (2020). Description of a new species of the Asian Newt Genus Tylototriton sensu lato (Amphibia: Urodela: Salamandridae) from Southwest China. Asian Herpetological Research. 11, 282-296. https://doi.org/10.16373/j.cnki.ahr.200026.
Li S, Tian Y-Z, Gu X-M (2010c). A new species of the genus Pseudohynobius (Caudata: Hynobiidae) from Guizhou, China. Acta Zootaxonomica Sinica. 35, 407-412. [in Chinese].
Li S, Tian Y-Z, Gu X-M, Xiong R-C (2008). A new species of Paramesotriton — Paramesotriton longliensis (Caudata: Salamandridae). Zoological Research. 29, 313-317. [in Chinese].
Li S, Tian Y-Z, Xiong R-C, Chen H (2010d). Study on the skeletal system of Paramesotriton zhijinensis (Caudata, Salamandridae). Sichuan Journal of Zoology. 29, 56-58+62+161. [in Chinese].
Li X-P, Liang G, Wang H-Y (2009b). Microstructure comparison of olfactory and vomeronasal organs in four amphibians and reptiles. Chinese Journal of Zoology. 44, 108-112. [in Chinese]. 10.13859/j.cjz.2009.03.012.
Li Y-M, Wu X-Y, Fang G-F, Gu C-M, Xue H, Wu X-B (2013). Hynobius amjiensis found in Anhui Province, China. Chinese Journal of Zoology. 48, 526-528. [in Chinese]. 10.13859/j.cjz.2013.04.022.
Li Z-S, Mo J-W, Gu Y-L, Liu S, Fei D-B, Yang D-D (2010e). Investigation and analysis on amphibian and reptile resources in Nanyue Hengshan National Nature Reserve. Hunan Forestry Science & Technology. 37, 20-23+29. [in Chinese].
Lin X-D (2004). Investigation and flora analysis of amphibiotic reptile in Luoboyan Reserve. Journal of Fujian Forestry Science and Technology. 31, 33-35. [in Chinese]. 10.13428/j.cnki.fjlk.2004.04.010.
Liu H, Ai H, Ren S, Dai Z-X (2010). Investigation on the diversity of amphibian and reptilian resources in Yerengu Nature Reserve in Fang County, Hubei Province. Sichuan Journal of Zoology. 29, 560-564. [in Chinese].
Liu Q-Q, Xiong J-L, Gou J-P, Gao X-C (2020). Geographic Variation in the Skull Morphometry of Four Populations of Batrachuperus karlschmidti (Urodela: Hynobiidae). Asian Herpetological Research. 11, 194-204. https://doi.org/10.16373/j.cnki.ahr.190063.
Liu R-L, Zhou J-J, Liu K-C, Jin W, Ye W-J, Xu X-X (2019). Paramesotriton aurantius (Caudata: Salamandridae) found in Zhejiang Province. Chinese Journal of Zoology. 54, 117-122. [in Chinese]. 10.13859/j.cjz.201901015.
Liu S-L, Yue B-S, He X-J, Dai B, Tang R-H (2005). A preliminary herpetological survey in Longdishui Nature Reserve, Songpan County. Sichuan. Sichuan Journal of Zoology. 24, 389-392. [in Chinese].
Liu S, Hou M, Rao D-Q (2022). Confirmation of Tylototriton ziegleri Nishikawa, Matsui & Nguyen, 2013 in China, with discussion on the relationship between T. verrucosus Anderson, 1871 and T. panwaensis Grismer, Wood, Quah, Thura, Espinoza & Murdoch, 2019 (Caudata, Salamandridae). Biodiversity Data Journal. 10. https://doi.org/10.3897/BDJ.10.e82707.
Luo J, Gao H-Y, Luo Y (2007). Preliminary herpetological survey in Ziyang Region, Sichuan Province. Sichuan Journal of Zoology. 26, 822-826. [in Chinese].
Luo J, Gao H-Y, Wang Y, Zhang Y-L, Cai D-M, Xiang L, Jian X-J, Qiao X-J (2005). Species diversity and protection of amphibians in Chongqing Municipality. Sichuan Journal of Zoology. 24, 378-385. [in Chinese].
Luo Y-M, Wang C, Piao Z-J, Wang Z-C, Sui Y-C, Li Z, Tai Z-J (2015). The investigation and protection of roadside amphibian in Changbai Mountain. Journal of Jilin Forestry Science and Technology. 44, 49-51+54. [in Chinese]. 10.16115/j.cnki.issn.1005-7129.2015.02.013.
Luo Y, Jin L, Zhong M-J, Yin Q-X, Shi Q-M, Zhang S-P, Zhang R, Liao W-B (2018). Study on the ecology and fauna of amphibians and reptiles in Anxian County, Sichuan Province. Sichuan Journal of Zoology. 37, 324-330. [in Chinese].
Lv J-C, Li S-Z, Niu K-F, Chen J, Jiang S, Tian Y, Wei G, Xu N (2017). Amphibian diversity and faunal analysis in Fanjingshan National Nature Reserve. Guizhou Agricultural Sciences. 45, 148-152. [in Chinese].
Lyu Z-T, Qi S, Zhang S-Y, Dai K-Y, Wang Y-Y (2023). Two New Species of Fire-Bellied Newts (Caudata, Salamandridae, Cynops) from Southeastern China. Asian Herpetological Research. 14, 41-53. https://doi.org/10.16373/j.cnki.ahr.220059.
Lyu Z-T, Wang J, Zeng Z-C, Zhou J-J, Qi S, Wan H, Li Y-Y, Wang Y-Y (2021). A new species of the genus Tylototriton (Caudata, Salamandridae) from Guangdong, southern China, with discussion on the subgenera and species groups within the genus. Vertebrate Zoology. 71, 697-710.
Ma X, Wang Y-L, Wu L-H, Zhang Y-L (2013). Investigation and analysis of amphibian resources in Gansu Taitong-Kongtongshan National Nature Reserve. Forest Resources Management, 95-97. [in Chinese]. 10.13466/j.cnki.lyzygl.2013.05.003.
Ma Y, Ma Y-S, Gong H-S, Song M-T, Xiao H, Yang J-T (2006). Preliminary investigation on amphibian and reptilian in Taibaishan National Nature Reserve, Shaanxi. Sichuan Journal of Zoology. 25, 277-280. [in Chinese].
Mao Y-X, Yuan R-B, Cheng S-L (2016). Discovery of Cynops orientalis in Huanggangshan Virgin Forest Area. Chinese Journal of Wildlife. 37, 77-79. [in Chinese]. 10.19711/j.cnki.issn2310-1490.2016.01.015.
Miao L-T, Chen G-Z (1993). Ecological Studies on Ranodon sibiricus. Chinese Journal of Zoology. 28, 13-14. [in Chinese]. 10.13859/j.cjz.1993.03.004.
Mou M (2008). Study on the breeding ecology and protection of Tylototriton wenxianensis. Northwest Normal University. [in Chinese].
Pang Q-P, Ye Y, Wen Y-T (2002). Chromosome data of Chinese amphibians. Chinese Journal of Zoology. 37, 49-62. [in Chinese]. 10.13859/j.cjz.2002.04.014.
Peng R, Zhang P, Xiong J-L, Gu H-J, Zeng X-M, Zou F-D (2010). Rediscovery of Protohynobius puxiongensis (Caudata: Hynobiidae) and its phylogenetic position based on complete mitochondrial genomes. Molecular Phylogenetics and Evolution. 56, 252-258. https://doi.org/10.1016/j.ympev.2009.12.011.
Qian L-F, Sun X-N, Li J, Guo W-B, Pan T, Kang X, Wang H, Jiang J-P, Wu J, Zhang B-W (2017). A New Species of the Genus Tylototriton (Amphibia: Urodela: Salamandridae) from the Southern Dabie Mountains in Anhui Province. Asian Herpetological Research. 8, 151-164. https://doi.org/10.16373/j.cnki.ahr.170013.
Qiao S-F, Yin T-T (2018). Investigation and research on the status of amphibian resources in the Changbai Mountain Area. Journal of Tonghua Normal University. 39, 11-14. [in Chinese]. 10.13877/j.cnki.cn22-1284.2018.12.003.
Ren J-L, An H, Yang T, Wang K, Xu S-C, Wu P-C, Wei S-B, Huang X-X, Li J-T (2018). Preliminary herpetological resource survey and analysis in Shiwandashan National Nature Ｒeserve, Guangxi. Sichuan Journal of Zoology. 37, 95-107. [in Chinese].
Shen Y-H, Deng X-J, Wang B (2004). A new Hynobiid species Hynobius guabangshanensis from Hunan Province, China (Amphibia: Hynobiidae). Acta Zoologica Sinica. 50, 209-215. [in Chinese].
Shi L, Fan N-S, Gao T, Chen X-H, Yang J, Li L (2011a). Biodiversity and conservation of amphibians in Neixiang Baotianman National Nature Reserve Henan Province, China. Journal o f Henan Normal Univ ersity (Natural Science Edition）. 39, 138-140. [in Chinese]. 10.16366/j.cnki.1000-2367.2011.02.052.
Shi L, Hou M-G, Wang X-W, Tao L-K, Chen X-H (2011b). Protections and resources of amphibians in Jingangtai Nature Reserve, Henan Province. Sichuan Journal of Zoology. 30, 828-830. [in Chinese].
Shu S, Dai Z-X, Wu F-Q, Luo Z-K, Wang Q-Q, Zhu Z-Q, Cao G-B, Pu Y-H (2007). Investigating on resources of amphibians and reptiles in Mountain Wanchaoshan Nature Reserve, Hubei province. Journal of Huazhong Normal University (Natural Science). 41, 278-281. [in Chinese]. 10.19603/j.cnki.1000-1190.2007.02.030.
Shu X-X, Hou Y-M, Cheng M-Y, Shu G-C, Lin X-Q, Wang B, Li C, Song Z-B, Jiang J-P, Xie F (2022). Rapid genetic divergence and mitonuclear discordance in the Taliang knobby newt (Liangshantriton taliangensis, Salamandridae, Caudata) and their driving forces. Zoological Research. 43, 129-146. 10.24272/j.issn.2095-8137.2021.299.
Song M-R, Zeng X-M, Wu G-F, Liu Z-J, Fu J-Z (2001). A new species of Batrachuperus from northwestern China. Asiatic herpetological research. 9, 6-8. 10.5962/bhl.part.15559.
Su Y, Luo J, Gan X-P, Meng B, Huang J, Li J-B, Wang Z-J (2016). Investigation and evaluation on the amphibians in the National Nature Reserve of Hua E mountain. Journal of Southwest China Normal University (Natural Science Edition). 41, 92-98. [in Chinese]. 10.13718/j.cnki.xsxb.2016.05.017.
Sun H-C (2007). Study on herpetological diversity in 15 nature reserves of west Sichuan region. Sichuan University. [in Chinese].
Sun H-C, Wu H-F, Hou Q-J, Liu S-L (2006). A herpetological survey in Mabian Dafengding National Nature Reserve, Sichuan. Sichuan Journal of Zoology. 25, 300-304. [in Chinese].
Tang X-S, Fang D-A, Huang X-G (2001). Biodiversity and conservation of amphibians and reptiles in Anhui Lingnan Nature Reserve. Sichuan Journal of Zoology. 20, 64-67. [in Chinese].
Tang X-S, Nie L-W (2008). Amphibian resources and conservation of Huangshan city. Resource Development ＆Market. 24, 455-457. [in Chinese].
Tang Y-L, Tao Q, Chen Y-F, Zhang X-F, Cui P-Y, Wang Y-Y, Lin S-S (2015). Amphibians and reptiles of Mount Wutongshan National Park, Guangdong. Sichuan Journal of Zoology. 34, 767-772. [in Chinese].
Tao J-C, Hu Y-F, Jiang J-P, Yang W-J, Zhao T, Su S-Q (2024). Prediction of Potential Suitable Distribution Areas for an Endangered Salamander in China. In Animals.
Tao L-K, Cheng Y-J, Chen X-H (2008). Amphibian diversity in Wuyishan Nature Reserve, Jiangxi Province. Sichuan Journal of Zoology. 27, 870-872. [in Chinese].
Tao L, Yan S-S, Xiao N, Li W, Deng H-Q, Zhou J (2022). A new species of the genus Tylototriton (Amphibia: Urodela: Salamandridae) from the Eastern Dalou Mountains in Guizhou, China. Zoological Systematics. 47, 66-88. 10.11865/zs.2022102.
Tian K, Wang Z-X, Lei Y, Zhang E, Li Z, Xiong B-M (2016). Investigation on the biodiversities of amphibians and reptiles in Bengjianzi Nature Reserve, Hubei Province. Sichuan Journal of Zoology. 35, 452-458. [in Chinese].
Tian N-C, Chen W-G, Bao J, Liu X-J (2007). Herpetological diversity of Ningshan county in Shaanxi province. Sichuan Journal of Zoology. 26, 358-361. [in Chinese].
Tian W-S, Zhao E-M (2000). Amphibian species described by Prof. C.C Liu during his life-time. Sichuan Journal of Zoology. 19, 105-107. [in Chinese].
Tian Y-Z, Gu X-M, Sun A-Q, Li S (1998). A new species of Pseudohynobius guizhouensis (Caudata: Hynobiidae)——Pseudohynobius shuichengensis sp. nov Journal of Liupanshui Normal University, 7-13. [in Chinese].
Vassilieva AB, Lai J-S, Yang S-F, Chang Y-H, Jr NAP (2015). Development of the bony skeleton in the Taiwan salamander, Hynobius formosanus MAKI, 1922 (Caudata: Hynobiidae): Heterochronies and reductions. Vertebrate Zoology. 65, 117-130.
Wang B-J, Liu N, He Y-F, Jing K (2017). Effects of predation risks on growth and development of Tylototriton shanjing larvae. Sichuan Journal of Zoology. 36, 513-518. [in Chinese].
Wang D, Song Z-B, Yue B-S, Ye H, Liu S-L (2004). A survey of herpetological resources in National Dafengding Nature Reserve Meigu Contry, Sichuan, China. Sichuan Journal of Zoology. 23, 238-242. [in Chinese].
Wang G-H, Ding Y-J, Yan J-Z, Wang X-W, Gong H-S, Li B-G, Xu S-Q (2013). Genetic diversity and population subdivison of Batrachuperus tibetanus in Qinling Mountains. Journal of Northwest University (Natural Science Edition). 43, 915-920. [in Chinese]. 10.16152/j.cnki.xdxbzr.2013.06.027.
Wang J-C, Liang W, Shi H-T, Wang L-J (2008). Population densities of Hainan endemic amphibian species in Jianfengling Nature Reserve. Sichuan Journal of Zoology. 27, 1163-1164+1174. [in Chinese].
Wang J, Zhang J, Li X-L, Jiang J-P (2014). Isolation and characterization of 16 microsatellite loci for the giant salamander Andrias davidianus. Conservation Genetics Resources. 6, 367-368. 10.1007/s12686-013-0095-2.
Wang Q-Q, Wu F-Q, Dai Z-X, Shu D-S, Pu Y-H, Cao G-B (2007). Investigation on diversity of amphibian and reptilian resources of Xieshan Nature Reserve, Hubei. Forest Inventory and Planning. 32, 72-75. [in Chinese].
Wang X-L, Bai Y (2000). Distribution, biology, and conservation of Ranodon sibiricus. Sichuan Journal of Zoology. 19, 146-148+142. [in Chinese].
Wang X-Q, Liu B-Q, Li C (2002). Survey of amphibian and reptilian animal in the Linshui County. Journal of Sichuan Teachers College (Natural Science). 23, 371-374. [in Chinese]. 10.16246/j.issn.1673-5072.2002.04.013.
Wang X-W, Pei X-J, Xu Y-J, Chen X-H (2011). Species diversity of amphibians in Huangbaishan National Forest Park, Henan Province. Chinese Journal of Zoology. 46, 53-56. [in Chinese]. 10.13859/j.cjz.2011.06.011.
Wang Y-B (2005). Investigation of amphibians in the Fokienia hodginsii Nature Reserve in Jinsha County and Dafang County, Guizhou Province. Sichuan Journal of Zoology. 24, 401-402. [in Chinese].
Wang Z-Q, Othman SN, Qiu Z-X, Lu Y-Q, Prasad VK, Dong Y-R, Lu C-H, Borzée A (2023). An Isolated and Deeply Divergent Hynobius Species from Fujian, China. Animals. 13. 10.3390/ani13101661.
Wei G, Xiong J-L, Hou M, Zeng X-M (2009). A new species of hynobiid salamander (Urodela: Hynobiidae: Pseudohynobius) from Southwestern China. Zootaxa. 2149, 62–68. 10.11646/zootaxa.2149.1.3.
Wei G, Xu N (2004). Study on the vertical distribution and diversity of amphibian in Yezhong. Guizhou Science. 22, 83-87. [in Chinese].
Wei P-F, Liu X-L, Wen H-H, Zhang G-L, Wang J, Yuan Z-Y (2021). Morphology, molecular phylogenetics, and habitat of Paramesotriton deloustali (Bourret, 1934) in Yunnan, China. Chinese Journal of Zoology. 56, 617-623. [in Chinese]. 10.13859/j.cjz.202104014.
Wei Y-W, Wei J-F, Xia G-H, Jing K (2020). Body status and breeding time of Tylototriton shanjing in West Slope of Cangshan Mountain, Dali, Yunnan. Sichuan Journal of Zoology. 39, 538-544. [in Chinese].
Wu B-X, Yang D-D, Liu Y-Z, Ling G, Yuan Y-J (2016). Analysis on herpetological diversity and fauna in Huangsang National Nature Ｒeserve, Hunan Province. Sichuan Journal of Zoology. 35, 601-607. [in Chinese].
Wu Y-K, Murphy RW (2015). Concordant species delimitation from multiple independent evidence: A case study with the Pachytriton brevipes complex (Caudata: Salamandridae). Molecular Phylogenetics and Evolution. 92, 108-117. https://doi.org/10.1016/j.ympev.2015.06.010.
Wu Y-K, Wang Y-Z, Jiang K, Hanken J (2009). A new newt of the genus Cynops (Caudata: Salamandridae) from Fujian Province, Southeastern China. Zootaxa. 2346, 42-52. 10.5281/zenodo.193397.
Xia J-G, Li X-C (2010). Effect of temperature on blood parameters of the salamander Batrachupems tibetanus (Schmidt, 1925) (Amphibia: Hynobiidae). Russian Journal of Ecology. 41, 102-106. 10.1134/S1067413610010194.
Xia Z-R, Chen X-H, Liang J-B (2006). A survey on diversity of amphibians in Funiu Mountain, Henan. Sichuan Journal of Zoology. 25, 307-311. [in Chinese].
Xie F, He X-F, Wen T (2004). Two salamander records new to Chongqing. Sichuan Journal of Zoology. 23, 215-216. [in Chinese].
Xie J-J, Lin Y-Y, Huang G-Y (2003). Investigation and fauna analysis of amphibians in Quanzhou City, Fujian Province. Sichuan Journal of Zoology. 22, 230-232. [in Chinese].
Xie Z-F, Yang Z, Duan W-D, Wang X-F, Mas Y-T (2016). Amphibians fauna in Niubeiliang Natural Reserve of Shaanxi. Shaanxi Forest Science and Technology, 1-3. [in Chinese].
Xie Z-H, Pan Z-C, Yu H-W (2001). An initial survey of the amphibians and reptiles in Tiantong Forest Park of Ningbo. Journal of Ningbo University (NSEE). 14, 18-22. [in Chinese].
Xiong J-L (2005). The resources survey and population monitoring of amphibian in Hupingshan National Nature Reserve Hunan Province. Central South Forestry University. [in Chinese].
Xiong J-L, Luo W, Zeng X-M (2020). A new species of the genus Batrachuperus (Urodela: Hynobiidae) from Southwestern China. Zoological Research. 41, 589-594. 10.24272/j.issn.2095-8137.2020.129.
Xiong J-L, Lv Y-Y, Huang Y, Liu Q-Q (2019). The First Transcriptome Assembly of Yenyuan Stream Salamander (Batrachuperus yenyuanensis) Provides Novel Insights into Its Molecular Evolution. In International Journal of Molecular Sciences.
Xu J, Zou P-Z, Wen C-Y, Chen J-R (2001). Species diversity and protection of amphibians in Subtropical Rain Forest Area of Guangdong North Region. Chinese Journal of Zoology. 36, 30-33. [in Chinese]. 10.13859/j.cjz.2001.04.007.
Xu N, Gao X-M, Jiang Y-M, Wei G (2008). Study on the distrbution of amphbians in 8 Nature Reserves in Guizhou Provsince. Sichuan Journal of Zoology. 27, 1165-1168. [in Chinese].
Xu N, Huang J-F, Wei G, Tan Y-M, Liu Z-Y, Zhang H-Z, Lin M-X, Liu X, Wang H-H (2005). A survey of amphibians in dashahe nature reserve. Acta Academiae Medicinae Zunyi. 28, 505-510. [in Chinese].
Xu N, Jiang Y-M, He X-L (2011). Conservation needs and survival conditions of amphibians in Guizhou Province. Sichuan Journal of Zoology. 30, 488-491. [in Chinese].
Xu N, Zeng X-M, Fu J-Z (2007). A new species of the genus Pseudohynobius (Caudata Hynobiidae） from China. Acta Zootaxonomica Sinica. 32, 230-233. [in Chinese].
Xu X-F (2001). A herpetological survey of Langyashan Mountain in Chuzhou, Anhui Province. Sichuan Journal of Zoology. 20, 209-210. [in Chinese].
Yan F, Lü J-C, Zhang B-L, Yuan Z-Y, Zhao H-P, Huang S, Wei G, Mi X, Zou D-H, Xu W, Chen S, Wang J, Xie F, Wu M-Y, Xiao H-B, Liang Z-Q, Jin J-Q, Wu S-F, Xu C-S, Tapley B, Turvey ST, Papenfuss TJ, Cunningham AA, Murphy RW, Zhang Y-P, Che J (2018). The Chinese giant salamander exemplifies the hidden extinction of cryptic species. Current Biology. 28, R590-R592. https://doi.org/10.1016/j.cub.2018.04.…
Yang D-D, Gu Y-L, Liu S, Xiong J-L, Wang L, Hu S-C (2007a). Survey and evaluation of amphibian resources in Lushan Nature Reserve of Jiangxi Province. Sichuan Journal of Zoology. 26, 362-365. [in Chinese].
Yang D-D, Jiang J-P, Shen Y-H, Fei D-B (2014). A New Species of the Genus Tylototriton (Urodela: Salamandridae) from Northeastern Hunan Province, China. Asian Herpetological Research. 5, 1-11.
Yang D-D, Ma J-Z, Li Q-H, Deng X-J, Wang B (2001). Ecological survey and diversity analysis of amphibians in Hunan Dupangling Natural Reserve. Journal of Central South Forestry University. 21, 65-69. [in Chinese].
Yang D-D, Xiong J-L, Jiang Z-G, Gu Y-L, Liu S (2007b). Survey on amphibian resources in Taohongling Sika Deer National Nature Reserve Jiangxi Province. Chinese Journal of Zoology, 79-84. [in Chinese]. 10.13859/j.cjz.2007.06.027.
Yang D-T (2000). Ten amphibian species in China. Bulletin of Biology. 35, 1-3+48. [in Chinese].
Yang R, Yu L-F (2008). Preliminary study on the water-holding function of different vegetation types in the Yanxian Nature Reserve for Megalobatrachus davidianus. Journal of Mountain Agriculture and Biology. 27, 398-401. [in Chinese].
Yang W-Z, Liu C, Jiang J-P, Li C, Xie F (2011). Age Structure of Females in a Breeding Population of Echinotriton chinhaiensis (Caudata: Salamandridae) and Its Conservation Implication. Asian Herpetological Research. 2, 91-96. https://doi.org/10.3724/SP.J.1245.2011.00091.
Yao G, Hu J, Yang Z-S, Zhou C-Q, Wang Z, Li M-H (2009). A preliminary survey of amphibian and reptile resources in Mianshan Nature Reserve, Ganluo, Sichuan. Sichuan Journal of Zoology. 28, 760-763. [in Chinese].
Yuan Z-Y, Jiang K, Ding L-M, Zhang L, Che J (2013). A New Newt of the Genus Cynops (Caudata: Salamandridae) from Guangdong, China. Asian Herpetological Research. 4, 116-123. https://doi.org/10.3724/SP.J.1245.2013.00116.
Yuan Z-Y, Wu Y-K, Zhou J-J, Che J (2016a). A new species of the genus Paramesotriton (Caudata: Salamandridae) from Fujian, southeastern China. Zootaxa. 4205, 549-563. 10.11646/zootaxa.4205.6.3.
Yuan Z-Y, Zhang B-L, Che J (2016b). A new species of the genus Pachytriton (Caudata: Salamandridae) from Hunan and Guangxi, southeastern China. Zootaxa. 4085, 219-232. 10.11646/zootaxa.4085.2.3.
Zeng L-B, Shu S, Wang Q-Q, Wu F-Q, Dai Z-X (2008). Preliminary survey on amphibian and reptilian resources of Wudaoxia Nature Reserve in Hubei Province. Journal of Hubei University (Natural Science). 30, 407-410. [in Chinese].
Zeng X-B (2011). Survey and evaluation of medicinal amphibian resources in Cenwanglaoshan National Nature Reserve of Guangxi Province. Guizhou Agricultural Sciences. 39, 161-164. [in Chinese].
Zeng X-B, Su S-L (2007). Resources and protection of medicinal amphibian animals in Youjiang District, Baise City, Guangxi. Journal of Baie University. 20, 79-82. [in Chinese]. 10.16726/j.cnki.bsxb.2007.06.009.
Zeng X-B, Su S-L (2013). Investigation on the resources of amphibians in the landscape tourism area of Dashiwei Tiankeng Group in Guangxi. Jiangsu Agricultural Sciences. 41, 348-350. [in Chinese]. 10.15889/j.issn.1002-1302.2013.03.004.
Zeng X-M, Fu J-Z, Chen L-Q, Tian Y-Z, Chen X-H (2006). Cryptic species and systematics of the hynobiid salamanders of the Liua–Pseudohynobius complex: Molecular and phylogenetic perspectives. Biochemical Systematics and Ecology. 34, 467-477. https://doi.org/10.1016/j.bse.2006.01.006.
Zhang H-J (2002). The amphibian and reptile in Changqing Natural Reserve Area of Shaanxi. Amino Acids ＆ Biotic Resources. 24, 11-13. [in Chinese].
Zhang J-Q (2008). Study on utilization and protection of medical amphibian in Dabieshan region. Anhui Agricultural Science Bulletin. 14, 123-116. [in Chinese]. 10.16377/j.cnki.issn1007-7731.2008.01.047.
Zhang L, Zong C-M, Yang K-F, Wang Q-Y (2019). Preliminary survey and faunal analysis of amphibians and reptiles in Menghai Nature Ｒeserve. Forest Inventory and Planning. 44, 114-119. [in Chinese].
Zhang P-Z, Zeng X-M, Fu J-Z, Zheng Y-C (2021). UCE Phylogenomics, detection of a putative hybrid population, and one older mitogenomic node age of Batrachuperus salamanders. Molecular Phylogenetics and Evolution. 163, 107239. https://doi.org/10.1016/j.ympev.2021.107239.
Zhang P, Dong X-H, Grenouillet G, Lek S, Zheng Y-C, Chang J-B (2020a). Species range shifts in response to climate change and human pressure for the world's largest amphibian. Science of The Total Environment. 735, 139543. https://doi.org/10.1016/j.scitotenv.2020.139543.
Zhang W-G, Qi D-W, Wang X-Q, Qing Y, Li C, Hu J-C (2004). Survey of amphibians and reptiles in Xiaohegou Nature Reserve. Journal of China West Normal University (Natural Sciences). 25, 73-77. [in Chinese]. 10.16246/j.issn.1673-5072.2004.01.018.
Zhang Z-X, Mammola S, Liang Z-Q, Capinha C, Wei Q, Wu Y-A, Zhou J, Wang C-R (2020b). Future climate change will severely reduce habitat suitability of the Critically Endangered Chinese giant salamander. Freshwater Biology. 65, 971-980. https://doi.org/10.1111/fwb.13483.
Zhao E-M, Zhao H, Zhou Z-Y (2004). Herpetodiversity of northeastern China and their distribution. Sichuan Journal of Zoology. 23, 165-168+313-314. [in Chinese].
Zhao H-P, Wang Q-H, Wang C-P, Liu B-X, Lu J-Q (2015). Current status and fauna of amphibian in Henan Province. Journal of Henan University (Natural Science). 45, 705-711. [in Chinese]. 10.15991/j.cnki.411100.2015.06.013.
Zhong J-J, Zheng-Hua Z, Ying-Mao Z, Yu-Xi Z, Guo-Hua D, Lin Z-H (2021). The complete mitochondrial genome of an Asian warty newt, Paramesotriton aurantius (Caudata: Salamandridae). Mitochondrial DNA Part B. 6, 428-429. 10.1080/23802359.2020.1870892.
Zhou Y, Yu B-Y, Zhao J-C, Wang F, Wang Z-e, Dong B-J, Yang B-T (2021). Mitogenomic conservation genetics of the critically endangered Liaoning Clawed Salamander. Asian Herpetological Research. 12, 337-354. 10.16373/j.cnki.ahr.2000126.
Zhou Z-Y, Zhang W-W, Sun Z-Y, Lu Y-Y, Li P-P, Ma J-Z (2019). Diversity survey and analysis of Herpetofauna in Lingyunshan Nature Reserve, Jiangxi Province, China. Chinese Journal of Wildlife. 40, 389-394. [in Chinese]. 10.19711/j.cnki.issn2310-1490.2019.02.046.
Zhu J-G, Rao D-Q (2022). Atlas of Wildlife in Southwest China: Amphibian. Beijing: Beijing Publishing Group.
Zhu X, Zhu J-Y, Xiao Z-C, Peng A-P (2005). Survey of amphibian and reptile in Mount Longwang Nature Reserve of Zhejiang. Journal of Zhejiang Forestry College. 22, 420-423. [in Chinese].

## Sheet: Table_S3
Table S3 Compiled functional traits
species	MTOL/mm	FTOL/mm	MSVL/mm	FSVL/mm	MHL/mm	FHL/mm	MHW/mm	FHW/mm	MIOD/mm	FIOD/mm	MTH/mm	FTH/mm	MFLL/mm	FFLL/mm	MHLL/mm	FHLL/mm	LAR	ACT	SS	HAB	FT	ADDING SOURCE
Andrias cheni	882.5	827	552.5	519	150.75	123	143.65	98	74	62.2	80.6	59.6	97.265	79.1	118.75	82.5	5	2	1	1	0	Gong et al. (2023)
Andrias davidianus	1500	1500	585.6	603.5	112.2	121.333	96.8	96.0333	44.274	47.7967	77.84	87	58.28	54.7	70.96	72.44	5	2	1	1	0	this study
Andrias jiangxiensis	571.5	576.5	372	385.5	93.65	90.45	95.35	90.2	47.35	41.6	68.45	70	58.5	60.5	73.3	71.7	5	2	1	1	0	Chai et al. (2022)
Andrias sligoi	1800	NA	NA	NA	NA	NA	NA	NA	NA	NA	NA	NA	NA	NA	NA	NA	5	2	1	1	0
Batrachuperus daochengensis	202.45	174.1	103.4	96.2	26.6	24.1	19.8667	17.4	NA	NA	14.1333	11.7143	NA	NA	NA	NA	5	2	1	2	0
Batrachuperus karlschmidti	185.5	168	94.19	82.77	24.98	24.86	NA	NA	4.97	5.32	NA	NA	NA	NA	24.99	22.9	5	2	1	1	0
Batrachuperus londongensis	210	197.5	98.6	96.7	24.4	22.5	17.5	17.4	5.9	5	12.6	13.2	NA	NA	NA	NA	5	2	1	1	0
Batrachuperus pinchonii	155	168	68.8	67.7	17.1	16.2	12.8	11.7	NA	NA	NA	NA	18.6	18.1	NA	NA	5	2	1	1	0
Batrachuperus taibaiensis	217	NA	NA	NA	NA	NA	NA	NA	NA	NA	NA	NA	NA	NA	NA	NA	NA	NA	NA	1	0
Batrachuperus tibetanus	193	183.5	94.5	92.8	21.1	19.5	20.7	19.3	4.6	4.1	10.5	10.7	23.9	21.6	27.4	26	5	2	1	1	0
Batrachuperus yenyuanensis	187	155	82.8	74.8	20.3	17.7	15	12.9	NA	NA	11.3	9.4	25	22	26.4	24	5	2	1	1	0
Cynops chenggongensis	87	98	38.7	43.7	10.2	11	9.7	10.5	4	4.1	7.1	7.5	NA	NA	NA	NA	1	NA	1	2	1
Cynops chuxiongensis	89.5	106	NA	NA	NA	NA	NA	NA	NA	NA	NA	NA	NA	NA	NA	NA	1	NA	1	NA	1
Cynops cyanurus	78.5	87	47.1	53.7	10.4	11.8	9.1	9.5	3.6	4.2	6.9	6.9	NA	NA	16.6	17.5	1	2	1	1	1
Cynops fudingensis	74.35	87.3	39.8	44.1	12.8	13.6	8.5	9	5.1	5.5	NA	NA	14.2	14.7	14.8	15.7	1	1	1	2	1
Cynops huanggangensis	74.8	84.5	44.9	47.8	13	13.2	9.1	9.7	5.3	5.1	7	7.9	13	14.4	15	15.5	NA	NA	NA	1	NA	Jiang et al. (2024)
Cynops jiaoren	70.75	82.3	43.05	48.275	13.7	14.125	8.6	9.575	5.05	5.275	NA	NA	9.6	10.3	10.55	10.85	NA	NA	NA	NA	1
Cynops maguae	70.9	74.6	39.5	42	11.9	11.9	8.4	8.3	4.8	4.8	NA	NA	8.7	9.3	8.6	8.9	NA	NA	NA	NA	1
Cynops oolong	70.2	NA	43.9	NA	12.2	NA	8.7	NA	4.5	NA	5.4	NA	9.3	NA	9.9	NA	NA	NA	NA	1	NA	Wang et al. (2024)
Cynops orientalis	66.5	79	39.8	47.6	10.1	10.8	7.6	7.8	2.9	2.9	5.6	5.8	NA	NA	NA	NA	1	NA	1	1	1
Cynops orphicus	74	NA	46	47.4	NA	12.8	NA	NA	NA	5.1	NA	NA	NA	NA	NA	14.8	1	NA	1	1	1
Cynops puerensis	90	110	NA	NA	NA	NA	NA	NA	NA	NA	NA	NA	NA	NA	NA	NA	NA	NA	NA	1	1
Echinotriton andersoni	153.25	142	74	89	20.8	20	21	19	NA	NA	6.25	5	25.25	21	27.3	23	2	2	2	4	1
Echinotriton chinhaiensis	124	137.5	66.7	82.3	15	17.2	17.8	21	7.3	7.8	5.6	7.4	20.6	23.9	20.8	23.9	1	2	4	4	1
Echinotriton maxiquadratus	129.47	129.47	NA	85.72	NA	18.28	NA	25.81	NA	6.12	NA	NA	NA	26.32	NA	27.62	NA	2	NA	2	1
Hynobius amjiensis	159.5	166	83.6	84.5	18.8	18.7	17.3	19	6	6.2	10.8	11.2	24.7	24	28.7	28.2	1	2	1	2	0	Wang et al. (2023)
Hynobius arisanensis	100.5	86	59.5	49.5	14.5	12	8.5	8.4	2.9	2.8	NA	NA	13.6	13.1	NA	15.5	4	2	1	2	0
Hynobius bambusicolus	194.255	NA	137.085	NA	22.32	NA	17.205	NA	5.72	NA	10.32	NA	20.95	NA	24.305	NA	NA	NA	NA	NA	0
Hynobius chinensis	185	NA	46	NA	11	NA	10	NA	NA	NA	NA	NA	15	NA	16	NA	1	2	1	4	0
Hynobius formosanus	78	NA	53.5	52.4	10.5	12.5	8.5	8.1	2.8	2.8	NA	NA	11.7	11.1	13	15.5	5	2	1	1	0
Hynobius fucus	79.85	102.45	50.9	52.8	10.8	12.6	8	7.9	2.8	2.9	NA	NA	9.7	10.2	12.4	11.8	5	2	1	2	0
Hynobius glacialis	108.5	102.45	63.1	58.9	12.1	12.3	9.7	9.6	3.2	3.2	NA	NA	14.9	14.1	16.7	16.3	5	2	1	2	0
Hynobius guabangshanensis	138	NA	81.4	NA	20.2	NA	16.2	NA	5.8	NA	8.8	NA	25.3	NA	26.5	NA	1	2	1	4	0
Hynobius leechii	113	114	62.9	62.1	14.4	13.9	12	10.3	4.1	3.7	7.2	3.3	18	16.1	21	18.7	5	3	1	4	0
Hynobius maoershanensis	156	145.5	86.8	76	20.8	19.1	16	16.5	4.2	4.2	10.8	8.9	25.5	26.5	28.3	28.7	1	2	1	4	0
Hynobius sonani	113.5	97.5	64.3	56.7	16.3	13.3	9.4	9.5	2.9	2.8	NA	NA	14.1	14	18	17.3	5	2	1	4	0
Hynobius yiwuensis	109.5	102	63.8	59.9	17.4	16.1	13.8	12.6	4.8	4.1	NA	NA	19	15.2	20.4	16.7	1	2	1	4	0
Hypselotriton wolterstorffi	117.5	131.5	57.6	68.8	15.5	18.9	11.5	16	NA	NA	9.7	10.9	NA	NA	NA	NA	1	NA	1	1	1
Liangshantriton taliangensis	203	212	93.1	103	19.5	20.8	18.6	19.9	NA	NA	12.2	10.9	NA	NA	NA	NA	1	NA	4	4	1
Liua shihi	175.5	147.5	86	75.2	21.7	18.4	16.1	14.7	4.5	4.1	13.6	11.4	22.3	19.7	26.4	23.5	5	2	1	1	0
Liua tsinpaensis	130.5	NA	66.1	NA	16.8	NA	11.3	NA	3.5	NA	6.7	NA	17.2	NA	20.4	NA	5	2	1	4	0
Onychodactylus zhangyapingi	151.15	154.75	64.6	73.5	14.8	15.1	9.6254	10.6575	3.3	3.7	NA	NA	17.0544	18.7425	19.9	22.3	1	2	1	4	0
Onychodactylus zhaoermii	154.7	159.7	65.3	76.9	15.3	16.3	9.9909	11.1505	3.7	4	NA	NA	18.4146	21.3782	22.6	25.3	5	2	1	4	0
Pachyhynobius shangchengensis	167	166.5	102.3	100.8	22.8	22.1	19.5	17.4	6.9	5.6	NA	NA	18.3	17.6	22.3	21.3	5	3	1	1	0
Pachytriton airobranchiatus	70.05	66.05	73.12	66.05	16.8	14.7	14.42	12.75	6.64	6.3	7.6	5.9	NA	NA	12.5	12.7	5	2	1	1	1
Pachytriton archospotus	164.5	186	87.29	92	24.56	24.57	18.8356	NA	7.65	7.05	13.8012	NA	20.2244	NA	23.71	24.72	5	2	1	1	1
Pachytriton brevipes	174	172.5	92.5	87.7	21	20.1	17.1696	NA	7.5336	NA	11.3004	NA	19.272	NA	19.8	19.1	5	1	1	1	1
Pachytriton changi	186.1	155.8	83	NA	25.3	NA	15.35	NA	7.35	NA	8.6	NA	19.85	NA	27.2	NA	5	2	1	1	1
Pachytriton feii	182.8	168.4	73.3	81.6	27.1	25.2	14.66	15.0144	7.6	6.7	8.4295	9.384	18.9114	19.3392	29.6	28.3	5	2	1	1	1
Pachytriton granulosus	139.95	140.95	69	70.9	18.354	NA	13.11	NA	4.761	NA	8.901	NA	16.008	NA	17.3	17.7	5	2	1	1	1
Pachytriton inexpectatus	162.55	175.35	85.9	92.3	25.1986	NA	17.3844	NA	6.0582	NA	10.7116	NA	17.8234	NA	21.6	22.5	5	2	1	1	1
Pachytriton moi	190.9	NA	100.2	NA	35.9	NA	23.2464	NA	8	NA	12.8256	NA	22.7454	NA	24.4	NA	5	2	1	1	1
Pachytriton wuguanfui	159.65	163.85	86.1	82.8	22.4	21.6	17.3	16.1	4.1	3.8	7.8	8.2	NA	NA	18.4	18.6	5	2	1	1	1
Pachytriton xanthospilos	177.5	157	85.9	87.2	21.4	21.4	NA	NA	5.4	5.6	NA	NA	19	19.3	19.4	20.2	5	2	1	1	1
Paramesotriton aurantius	130.5	141.5	68.3	69.4	19.6	18.6	14.6813	14.3917	5.55	5.39167	NA	NA	23.375	21.3417	24.4	22.6	5	2	1	1	1
Paramesotriton caudopunctatus	134	142.5	71.5	75.4	19.3	18.4	14.3	13.4	4.2	4.6	10.1	9.4	22.9	21.5	22.4	22.5	5	2	4	1	1
Paramesotriton chinensis	133.5	142	72	71.7	16	15.3	14	14.4	NA	NA	9.5	8.9	23.6	23.3	23.8	23.1	5	2	1	1	1
Paramesotriton deloustali	165	190	84.7	96.8	25.3	22.3	NA	NA	9.1	12.3	NA	NA	NA	NA	24.6	26.4	1	2	1	1	1
Paramesotriton fuzhongensis	149.5	146.5	149.5	147	NA	NA	NA	NA	NA	NA	NA	NA	NA	NA	NA	NA	5	NA	1	1	1
Paramesotriton guangxiensis	132.5	134	71.8	71	21.9	21.2	17.1	16.1	4.7	4.2	13.9	12.5	21.6	21	21.4	19.9	5	2	1	1	1
Paramesotriton hongkongensis	115.5	134	64.7	67.2	16.1	16.7	14.3	14.5	5	5.2	9.4	8.5	21	21.3	22.2	20.3	5	2	1	1	1
Paramesotriton labiatus	122.6	131.7	60.2	57.4	16.1	15.9	10.9	10.7	6.4	6	NA	NA	14.6	13.8	16.6	15.2	5	2	1	1	1
Paramesotriton longliensis	116.5	122.5	67.1	67.8	21.7	21.3	16	15.2	5.7	5.2	9.2	8.9	20.9	20.7	22	22.4	1	2	1	1	1	Zhu and Rao (2022)
Paramesotriton malipoensis	110	NA	NA	NA	NA	NA	NA	NA	NA	NA	NA	NA	NA	NA	NA	NA	NA	2	1	1	1
Paramesotriton maolanensis	184.7	202.6	94.1	114.7	33.7	36.6	25.4	27.9	9	9.7	15.3	12.6	29	31.9	32.9	35.5	5	2	1	1	1
Paramesotriton qixilingensis	140.31	147	66.8	71.8	19.8	19.8	16.76	17.61	NA	NA	NA	NA	27.48	26.8	26.81	26.9	5	1	1	1	1
Paramesotriton wulingensis	131.5	125	71.6	69.3	20.4	20.2	15.1	14.3	5.2	4.8	11.4	10.6	20.6	20.9	21.6	20.3	5	2	1	1	1
Paramesotriton yunwuensis	175.55	153	99.5	82.9	30.7	25.2	NA	NA	6.8	5.4	NA	NA	23.5	22.9	27.6	23.3	5	1	1	1	1
Paramesotriton zhijinensis	114.95	113.8	62.7	62.5	18.9	19.4	NA	NA	5.7	5.5	NA	NA	19.7	21.1	20.2	20.3	1	2	1	1	1
Protohynobius puxiongensis	133	NA	71.4	NA	16.8	NA	11.3	NA	3.3	NA	5.7	NA	19.7	NA	20.8	NA	1	2	1	2	0	Fei (2020)
Pseudohynobius flavomaculatus	173.5	159	87	85.8	20.6	20.7	14.9	13.6	4.5	4.4	NA	NA	22.4	21.4	23.5	25	5	2	1	4	0
Pseudohynobius guizhouensis	180	180.25	93.5	98.3	23.5	23.7	15.1	15.3	4.7	4.2	11.7	10.5	23.4	23.4	26.6	28.5	5	2	1	4	0
Pseudohynobius jinfo	198.7	163.3	86.1	76.1	22.1	19.2	16	13.1	4.7	3.9	9.8	8.7	24.2	23.2	26.1	25.5	5	2	1	2	0	Lyu et al. (2023)
Pseudohynobius kuankuoshuiensis	162	152.5	93.5	88.3	25	23.65	15.9	15.8	4.6	3.7	8.9	9	26	22.7	26	28.2	5	2	1	4	0	Lyu et al. (2023)
Pseudohynobius shuichengensis	194	199.5	101.7	106	26.7	26.4	15.3	13.3	4.7	4.7	12.2	11.9	29.4	26.8	32.6	32.4	1	2	1	4	0	Lyu et al. (2023)
Ranodon sibiricus	163	165	83	71.3	22	17.7	NA	NA	NA	NA	NA	NA	NA	NA	NA	NA	5	2	1	1	0
Salamandrella keyserlingii	122	106	48.8	49.7	11.4	11.3	8.9	8.7	NA	NA	5	5	NA	NA	NA	NA	5	2	1	4	0
Salamandrella tridactyla	160	NA	NA	NA	NA	NA	NA	NA	NA	NA	NA	NA	NA	NA	NA	NA	NA	NA	NA	2	0	Zhu and Rao (2022)
Tylototriton houi	87	NA	47	NA	NA	NA	NA	NA	NA	NA	NA	NA	16	NA	18	NA	NA	NA	1	2	1
Tylototriton joe	NA	NA	101	101	NA	NA	NA	NA	NA	NA	NA	NA	NA	NA	NA	NA	NA	NA	NA	NA	1
Tylototriton kweichowensis	175	193.5	96.2	110.8	18	20.7	20.1	20.8	NA	NA	13.9	12.8	NA	NA	NA	NA	5	1	1	2	1	Tao et al. (2022)
Tylototriton panwaensis	NA	NA	72.375	NA	18.35	NA	14.65	NA	NA	NA	NA	NA	28.225	NA	32.015	NA	5	NA	1	1	1
Tylototriton pseudoverrucosus	164.6	178.2	NA	NA	NA	NA	NA	NA	NA	NA	NA	NA	NA	NA	NA	NA	1	NA	1	1	1
Tylototriton pulcherrimus	135.15	136.5	NA	NA	NA	NA	NA	NA	NA	NA	NA	NA	NA	NA	NA	NA	5	2	1	2	1
Tylototriton shanjing	143	158.5	72.8	83.7	18.2	20.1	15.6	17	NA	NA	8.3	8.4	22.2	24	23.4	25.8	1	NA	1	4	1	Li et al. (2020)
Tylototriton verrucosus	210	NA	107	NA	16.8	NA	15.7	NA	10.3	NA	NA	NA	24	NA	NA	NA	1	1	2	4	1	Li et al. (2022)
Tylototriton yangi	142.25	158.25	NA	NA	NA	NA	NA	NA	NA	NA	NA	NA	NA	NA	NA	NA	1	2	4	1	1
Yaotriton anhuiensis	132.5	134.5	69.2	68.1	15.6	15.6	NA	NA	7.5	7.5	NA	NA	20.9	20.6	21.6	22.5	1	2	1	4	1
Yaotriton asperrimus	128	NA	65.8	87	15	24.2	16.3	19.8	NA	NA	7.9	8.7	19.7	NA	20	NA	5	NA	4	4	1
Yaotriton broadoridgus	125	150.5	66.5	83.3	18	20.5	16.5	19.6	7	8.3	10.8	9.8	20.9	23.07	22.1	25.3	1	2	1	4	1	Lyu et al. (2021)
Yaotriton dabienicus	NA	145.2	NA	76.1	NA	20.4	NA	15.8	NA	8.1	NA	8.1	NA	22	NA	37.5	1	NA	1	4	1
Yaotriton daloushanensis	137.6	150.3	73.6	79.2	20.8	22.2	16.5	17.8	6.8	7.4	8.1	7.8	NA	NA	NA	NA	1	NA	4	2	1	Dufresnes and Hernandez (2023)
Yaotriton gaowangjienensis	134.2	135.5	69.2	74	18.3	17.1	14.9	16.4	8.4	8.2	7.9	7.5	12.6	11.4	11.9	12	1	NA	1	NA	NA	Huang et al. (2024)
Yaotriton hainanensis	142.5	132.5	75	76.5	16.9	19.4	19.4	19.4	NA	NA	10.2	8.4	20	21.6	21.4	21.8	5	NA	4	4	1	Zhu and Rao (2022)
Yaotriton liuyangensis	128.3	146.4	69.4	84	16.5	19.5	16.1	19.2	8.6	9.6	7.5	8.6	19.9	22.8	19.8	23.3	1	NA	1	4	1
Yaotriton lizhenchangi	159.3	153.25	61.85	NA	14.85	NA	14.15	NA	7.25	NA	6.2	NA	22.6	NA	24.85	NA	1	NA	NA	1	1	Grismer et al. (2019)
Yaotriton maolanensis	163.9	156.6	80.8	81.9	20.7	21.1	17.5	18.9	8.3	8.4	7.8	8.9	19.5	19.7	26.9	28.9	1	NA	NA	1	1
Yaotriton sini	121.45	144.5	63.9	79.3	18.6	20.1	NA	NA	7.34	6.7	NA	NA	NA	NA	NA	NA	1	2	1	4	1
Yaotriton tongziensis	127.8	125.55	63.9	67.95	15.6	15.9	NA	NA	7.5	8.5	NA	NA	NA	NA	NA	NA	1	2	1	4	1	Fei (2020)
Yaotriton wenxianensis	129.5	122.5	66	72.5	18.8	19.3	16.1	NA	8.6	8.4	8.4	NA	21.7	NA	22.1	23.4	1	NA	4	4	1
Yaotriton ziegleri	61.35	70.8	61.9	70.8	15.9	18.5	15.5	18.2	7.5	6	7.4	7	19.8	22.2	22	26.1	1	NA	1	1	1
Functional traits	Abbreviation	Description
Male total length	MTOL	From tip of snout to tip of tail
Female total length	FTOL	From tip of snout to tip of tail
Male snout-vent length	MSVL	From tip of snout to posterior margin of vent
Female snout-vent length	FSVL	From tip of snout to posterior margin of vent
Male head length	MHL	From tip of snout to the posterior edge of the parotoid gland
Female head length	FHL	From tip of snout to the posterior edge of the parotoid gland
Male head weight	MHW	Greatest distance between the left and right articulations of jaw
Female head weight	FHW	Greatest distance between the left and right articulations of jaw
Male interorbital distance	MIOD	The shortest distance between the anterior corners of the orbits
Female interorbital distance	FIOD	The shortest distance between the anterior corners of the orbits
Male tail height	MTH	Maximum tail height
Female tail height	FTH	Maximum tail height
Male forelimb length	MFLL	From elbow to tip of finger III
Female forelimb length	FFLL	From elbow to tip of finger III
Male hindlimb length	MHLL	From knee to tip of toe III
Female hindlimb length	FHLL	From knee to tip of toe III
Larvae development	LAR	1: static water; 2: semi-water; 3: plants related water bodies; 4: fast flowing streams; 5: slowly flowing mountain stream
Fertilization type	FT	1: internal, or 0: external
Spawn site	SS	1: aquatic; 2: semi-aquatic; 3: arboreal; 4: terrestrial
Activity time	ACT	1: diurnal; 2: nocturnal; 3: diurnal or nocturnal
Primary habitat type	HAB	1: aquatic; 2: semi-aquatic; 3: arboreal, 4: terrestrial
Chai, J., Lu, C.-Q., Yi, M.-R., Dai, N.-H., Weng, X.-D., Di, M.-X., Peng, Y., Tang, Y., Shan, Q.-H., Wang, K., Liu, H.-Z., Zhao, H.-P., Jin, J.-Q., Cao, R.-J., Lu, P., Luo, L.-C., Murphy, R.W., Zhang, Y.-P., and Che, J. (2022). Discovery of a wild, genetically pure Chinese giant salamander creates new conservation opportunities. Zoological Research 43, 469-480.
Dufresnes, C., and Hernandez, A. (2023). Towards completing the crocodile newts’ puzzle with all-inclusive phylogeographic resources. Zoological Journal of the Linnean Society 197, 620-640.
Fei, L. (2020). Atlas of Amphibian of Chian (Field Edition) (Zhengzhou: Henan science and technology press).
Gong, Y.-N., Xu, J.-C., Huang, S., Huang, R.-Y., Li, J.-Q., Jiang, Y.-Q., Yang, D.-C., Yu, J., Zhang, Y., and Li, W.-J. (2023). A new species of the Giant Salamander of the Genus Andrias from Qimeng, Anhui, China (Amphibia: Cryptorchiidae). Chinese Journal of Zoology 58, 651-657.
Grismer, L.L., Wood, P.L., Quah, E.S.H., Thura, M.K., Espinoza, R.E., and Murdoch, M.L. (2019). A new species of crocodile newt Tylototriton (Caudata: Salamandridae) from northern Myanmar (Burma). Journal of Natural History 53, 475-495.
Li, S.-Z., Liu, J., Shi, S.-C., Wei, G., and Wang, B. (2022). Description of a new species of the newt genus Tylototriton sensu lato (Amphibia: Urodela: Salamandridae) from southwestern China. Zootaxa 5128, 248-268.
Li, S., Wei, G., Cheng, Y.-L., Zhang, B.-W., and Wang, B. (2020). Description of a new species of the Asian Newt Genus Tylototriton sensu lato (Amphibia: Urodela: Salamandridae) from Southwest China. Asian Herpetological Research 11, 282-296.
Lyu, Z.-T., Qi, S., Zhang, S.-Y., Dai, K.-Y., and Wang, Y.-Y. (2023). Two New Species of Fire-Bellied Newts (Caudata, Salamandridae, Cynops) from Southeastern China. Asian Herpetological Research 14, 41-53.
Lyu, Z.-T., Wang, J., Zeng, Z.-C., Zhou, J.-J., Qi, S., Wan, H., Li, Y.-Y., and Wang, Y.-Y. (2021). A new species of the genus Tylototriton (Caudata, Salamandridae) from Guangdong, southern China, with discussion on the subgenera and species groups within the genus. Vertebrate Zoology 71, 697-710.
Tao, L., Yan, S.-S., Xiao, N., Li, W., Deng, H.-Q., and Zhou, J. (2022). A new species of the genus Tylototriton (Amphibia: Urodela: Salamandridae) from the Eastern Dalou Mountains in Guizhou, China. Zoological Systematics 47, 66-88.
Wang, Z., Othman, S.N., Qiu, Z., Lu, Y., Prasad, V.K., Dong, Y., Lu, C.-H., and Borzée, A. (2023). An Isolated and Deeply Divergent Hynobius Species from Fujian, China. In Animals.
Zhu, J.-G., and Rao, D.-Q. (2022). Atlas of Wildlife in Southwest China: Amphibian (Beijing: Beijing Publishing Group).

## Sheet: Table_S4
Table S4 Sequence used in phylogenetic analysis.
species	16S	Cytb	COI	ND2
Andrias cheni	-	-	-	-
Andrias davidianus	AJ492192	AJ492192	AJ492192	AJ492192
Andrias jiangxiensis	-	-	ON150901	-
Andrias sligoi	-	LC650454	-	-
Batrachuperus daochengensis	-	MT513961	PP558760	-
Batrachuperus karlschmidti	JN165908	EU296327	EU586296	-
Batrachuperus londongensis	DQ333809	DQ333809	DQ333809	DQ333809
Batrachuperus pinchonii	DQ333815	DQ333815	DQ333815	DQ333815
Batrachuperus taibaiensis	-	-	PP558765	-
Batrachuperus tibetanus	DQ333817	DQ333817	DQ333817	DQ333817
Batrachuperus yenyuanensis	DQ333818	DQ333818	DQ333818	DQ333818
Cynops chenggongensis	-	-	-	-
Cynops chuxiongensis	KY418068	KY418068	KY418068	KY418068
Cynops cyanurus	MF037878	MF037878	MF037878	MF037878
Cynops fudingensis	-	ON793698	PP559551	ON793745
Cynops huanggangensis	-	-	-	PP590781
Cynops jiaoren	-	-	-	OQ116684
Cynops maguae	-	-	-	OQ116686
Cynops oolong	-	PP987016	-	PP987005
Cynops orientalis	EU880311	EU880311	EU880311	EU880311
Cynops orphicus	EU880312	EU880312	EU880312	EU880312
Cynops puerensis	-	-	-	-
Echinotriton andersoni	AB689008	AB689008	AB689008	AB689008
Echinotriton chinhaiensis	EU880315	EU880315	EU880315	EU880315
Echinotriton maxiquadratus	ON008222	-	-	KM926344
Hynobius amjiensis	DQ333808	DQ333808	DQ333808	DQ333808
Hynobius arisanensis	EF462213	EF462213	EF462213	EF462213
Hynobius bambusicolus	OQ073933	OQ077666	OQ107447	-
Hynobius chinensis	DQ333819	DQ333819	DQ333819	DQ333819
Hynobius formosanus	DQ333816	DQ333816	DQ333816	DQ333816
Hynobius fucus	-	DQ652199	-	-
Hynobius glacialis	-	DQ652203	-	-
Hynobius guabangshanensis	GU384690	GU384690	GU384690	GU384690
Hynobius leechii	DQ333811	DQ333811	DQ333811	DQ333811
Hynobius maoershanensis	KF974475	KF974475	KF974475	KF974475
Hynobius sonani	JN098485	DQ652205	-	AY915945
Hynobius yiwuensis	HM036354	HM036354	HM036354	HM036354
Hypselotriton wolterstorffi	-	-	-	-
Liangshantriton taliangensis	KP979646	KP979646	KP979646	KP979646
Liua shihi	DQ333810	DQ333810	DQ333810	DQ333810
Liua tsinpaensis	DQ333813	DQ333813	DQ333813	DQ333813
Onychodactylus zhangyapingi	KJ627181	KJ627181	KJ627181	KJ627181
Onychodactylus zhaoermii	KJ627182	KJ627182	KJ627182	KJ627182
Pachyhynobius shangchengensis	DQ333812	DQ333812	DQ333812	DQ333812
Pachytriton airobranchiatus	-	MG732932	-	MG732934
Pachytriton archospotus	LC746180	ON793818	PP574819	ON793884
Pachytriton brevipes	NC053711	NC053711	NC053711	NC053711
Pachytriton changi	LC746184	AB638711	-	LC746334
Pachytriton feii	ON357942	ON357942	ON357942	ON357942
Pachytriton granulosus	NC054199	NC054199	NC054199	NC054199
Pachytriton inexpectatus	LC746189	KU375002	PP574810	KU375031
Pachytriton moi	LC746191	ON793831	PP559532	ON793896
Pachytriton wuguanfui	-	ON793836	PP559505	ON793901
Pachytriton xanthospilos	-	ON793842	PP559509	ON793907
Paramesotriton aurantius	MW056201	MW056201	MW056201	MW056201
Paramesotriton caudopunctatus	ON357930	ON357930	ON357930	ON357930
Paramesotriton chinensis	ON357940	ON357940	ON357940	ON357940
Paramesotriton deloustali	ON357931	ON357931	ON357931	ON357931
Paramesotriton fuzhongensis	ON357935	ON357935	ON357935	ON357935
Paramesotriton guangxiensis	ON357932	ON357932	ON357932	ON357932
Paramesotriton hongkongensis	ON357936	ON357936	ON357936	ON357936
Paramesotriton labiatus	ON357934	ON357934	ON357934	ON357934
Paramesotriton longliensis	ON357921	ON357921	ON357921	ON357921
Paramesotriton malipoensis	-	-	-	-
Paramesotriton maolanensis	ON357924	ON357924	ON357924	ON357924
Paramesotriton qixilingensis	ON357938	ON357938	ON357938	ON357938
Paramesotriton wulingensis	ON357928	ON357928	ON357928	ON357928
Paramesotriton yunwuensis	ON357933	ON357933	ON357933	ON357933
Paramesotriton zhijinensis	ON357925	ON357925	ON357925	ON357925
Protohynobius puxiongensis	FJ532058	FJ532058	FJ532058	FJ532058
Pseudohynobius flavomaculatus	FJ532059	FJ532059	FJ532059	FJ532059
Pseudohynobius guizhouensis	JN165944	JX867273	JN165828	-
Pseudohynobius jinfo	KP281272	KP281272	KP281272	KP281272
Pseudohynobius kuankuoshuiensis	JN165946	JX867278	JN165830	-
Pseudohynobius shuichengensis	FJ532060	FJ532060	FJ532060	FJ532060
Ranodon sibiricus	AJ419960	AJ419960	AJ419960	AJ419960
Salamandrella keyserlingii	DQ333814	DQ333814	DQ333814	DQ333814
Salamandrella tridactyla	JX508765	JX508765	JX508765	JX508765
Tylototriton houi	ON008211	-	-	-
Tylototriton joe	-	-	-	-
Tylototriton kweichowensis	ON357941	ON357941	ON357941	ON357941
Tylototriton panwaensis	-	-	-	KT304279
Tylototriton pseudoverrucosus	KU255458	KU255458	KU255458	KU255458
Tylototriton pulcherrimus	-	-	-	KY800890
Tylototriton shanjing	KR154461	KR154461	KR154461	KR154461
Tylototriton verrucosus	MF461428	MF461428	MF461428	MF461428
Tylototriton yangi	KU297946	KU297946	KU297946	KU297946
Yaotriton anhuiensis	KY800588	-	-	KY800854
Yaotriton asperrimus	EU880340	EU880340	EU880340	EU880340
Yaotriton broadoridgus	OP598114	OP598114	OP598114	OP598114
Yaotriton dabienicus	KY800608	-	PP574751	KC147812
Yaotriton daloushanensis	KY800545	-	-	KY800818
Yaotriton gaowangjienensis	-	-	-	-
Yaotriton hainanensis	KY800553	-	MH047699	KC147817
Yaotriton liuyangensis	KY800615	-	-	KY800875
Yaotriton lizhenchangi	KY800621	-	PP574755	KY800881
Yaotriton maolanensis	MK835789	-	PP574748	MK820701
Yaotriton sini	-	-	-	OK539836
Yaotriton tongziensis	OK338495	-	-	OK349410
Yaotriton wenxianensis	KR733683	KR733683	KR733683	KR733683
Yaotriton ziegleri	KY398015	KY398015	KY398015	KY398015
Dermophis mexicanus	GQ244467	GQ244467	GQ244467	GQ244467
Hypogeophis rostratus	GQ244472	GQ244472	GQ244472	GQ244472
Ichthyophis kohtaoensis	MG935834	MN928591	MG935540	-

## Sheet: Table_S5
Table S5 Model accuracy, threshold and suitable areas
Species	AUC	TSS	Suitalbe areas (km2)
			current	2050ssp126	2100ssp126	2050ssp370	2100ssp370	2050ssp585	2100ssp585
Andrias cheni	0.93963	-	369.87	369.124	369.124	369.124	369.124	369.124	369.124
Andrias davidianus	0.925682	0.735273	349915	244741	239555	304804	357476	273159	253419
Andrias jiangxiensis	0.967159	-	10.5011	499.65	400.754	2087.16	2517.33	3375.45	2373.82
Andrias sligoi	0.916153	0.812482	4019.53	3368.42	3884.85	3244.11	2613.42	3403.42	2878.16
Batrachuperus daochengensis	0.90363	0.823407	10482.7	9476.07	9892.87	10738.3	10941.4	10396.4	3637.52
Batrachuperus karlschmidti	0.90073	0.794757	31315.3	39306	44383.8	48491.3	57408.3	51200.9	70768.4
Batrachuperus londongensis	0.952816	0.911563	776.224	1196.57	2267.67	1604.41	1479.34	622.044	3046.2
Batrachuperus pinchonii	0.8405	0.746214	14617.5	10158.7	10066.4	11025.8	10265.9	11300.9	4011.76
Batrachuperus taibaiensis	0.894676	0.770432	10831.5	8331.88	7353.83	8930.45	7766.7	8170.19	4028.68
Batrachuperus tibetanus	0.912707	0.773427	22192.2	32142.5	34822.9	43731.8	62630.8	47727.3	62106.9
Batrachuperus yenyuanensis	0.897133	0.768667	5004.09	1745.48	2228.62	1497.28	1264.29	1604.77	927.133
Cynops chenggongensis	-	-	80.0524	80.0524	80.0524	80.0524	80.0524	80.0524	80.0524
Cynops chuxiongensis	0.9222	0.863956	2344.46	3371.25	3464	3078.14	4062.69	3861.51	6081.37
Cynops cyanurus	0.998428	-	55.1865	218.508	618.686	284.515	58.2513	119.608	100.422
Cynops fudingensis	0.965166	-	396.59	565.017	357.656	497.925	561.982	549.016	574.176
Cynops huanggangensis	-	-	79.708	79.708	79.708	79.708	79.708	79.708	79.708
Cynops jiaoren	-	-	81.1258	81.1258	81.1258	81.1258	81.1258	81.1258	81.1258
Cynops maguae	-	-	79.8253	79.8253	79.8253	79.8253	79.8253	79.8253	79.8253
Cynops oolong	0.966741	-	1660.74	1880.31	1780.93	1671.91	1799.77	1718.43	2020.93
Cynops orientalis	0.903913	0.73437	47046.1	83668.7	77759.2	67124.2	78902.2	65468.7	100922
Cynops orphicus	0.931207	0.920883	235.321	435.246	639.919	301.974	374.127	309.028	209.41
Cynops puerensis	-	-	80.5457	80.5457	80.5457	80.5457	80.5457	80.5457	80.5457
Echinotriton andersoni	0.885867	0.876416	202.638	29.5024	59.779	35.7088	68.304	30.2814	12.4232
Echinotriton chinhaiensis	0.947366	0.91649	122.769	307.963	367.451	282.683	380.087	371.162	365.221
Echinotriton maxiquadratus	-	-	81.0365	81.0365	81.0365	81.0365	81.0365	81.0365	81.0365
Hynobius amjiensis	0.947735	0.916592	548.941	192.239	262.482	145.699	232.205	282.479	386.679
Hynobius arisanensis	0.962143	0.909659	766.573	2009.76	2430.31	1601.05	2427.75	1723.65	5103.04
Hynobius bambusicolus	-	-	81.1702	81.1702	81.1702	81.1702	81.1702	81.1702	81.1702
Hynobius chinensis	0.996482	-	32.4712	27.3014	27.3014	27.3014	27.3014	27.3014	27.3014
Hynobius formosanus	0.931534	0.878173	1420.7	1524.46	1501.77	1195.57	1774.52	2065.33	5837.12
Hynobius fucus	0.900494	0.841446	1788.25	2129.8	1991.84	2079.94	2213.31	2023.76	2136.69
Hynobius glacialis	0.997024	-	78.8349	75.7267	82.7765	73.3682	83.5569	75.7152	90.6094
Hynobius guabangshanensis	0.98156	-	175.494	160.931	161.695	145.598	121.841	136.403	133.337
Hynobius leechii	0.946137	0.865714	6183.63	4101.39	4328.09	3819.55	2653.75	3483.4	3853.35
Hynobius maoershanensis	0.926394	0.91549	1039.27	3.85621	6.16763	6.16459	0.7712	95.5465	0.7712
Hynobius sonani	0.967618	0.932024	500.361	97.7433	140.709	103.175	238.951	198.541	143.842
Hynobius yiwuensis	0.961344	0.918586	2546	2418.27	2543.56	2214.3	2476.48	2419.31	1972.27
Hypselotriton wolterstorffi	0.937988	-	66.0207	406.051	429.115	139.781	179.374	134.402	104.079
Liangshantriton taliangensis	0.902937	0.787658	7115.22	5126.42	5799.34	4493.83	5169.23	5758.85	1609.21
Liua shihi	0.922831	0.824161	38287.4	55755.2	59135.2	63338.8	80273.4	72441.4	85816.9
Liua tsinpaensis	0.926495	0.888828	2140.67	1706.63	1255.15	3245.12	1930.68	2348.55	756.402
Onychodactylus zhangyapingi	0.889659	0.879182	134.297	18.3812	28.4994	42.3024	14.5363	34.8138	32.8621
Onychodactylus zhaoermii	0.877061	0.852364	2508.32	652.848	662.311	1461.89	934.66	424.569	268.947
Pachyhynobius shangchengensis	0.968756	0.899574	2120.51	900.152	717.88	722.358	389.675	438.049	344.685
Pachytriton airobranchiatus	0.91991	-	1837.82	1713.25	1970.61	2110.69	2376.89	2200.57	2270.71
Pachytriton archospotus	0.901118	0.830559	4557.13	9668.73	6670.82	5417.21	6930.99	5525.12	20231.9
Pachytriton brevipes	0.914184	0.777702	3978.59	5317.23	4278.22	4031.1	4736.04	7562.62	5666.74
Pachytriton changi	-	-	81.6058	81.6058	81.6058	81.6058	81.6058	81.6058	81.6058
Pachytriton feii	0.95261	0.895805	2125.78	8823.07	4141.52	8477.09	4856.95	4620.07	7710.5
Pachytriton granulosus	0.915182	0.790691	15227.7	9681.38	13017.1	9685.68	9931.83	9547.62	9023.91
Pachytriton inexpectatus	0.910691	0.802706	12069.1	8234.15	9669.14	7850.28	9024.23	8712.84	5653.62
Pachytriton moi	-	-	80.0772	80.0772	80.0772	80.0772	80.0772	80.0772	80.0772
Pachytriton wuguanfui	0.89016	-	2507.37	2550.07	2501.15	2524.4	2534.57	2509.71	2546.25
Pachytriton xanthospilos	0.954	0.943609	118.119	53.6421	1.554	23.3196	7.77114	38.8648	11.654
Paramesotriton aurantius	0.920725	0.903092	213.521	347.566	315.654	279.015	287.33	315.009	336.934
Paramesotriton caudopunctatus	0.937866	0.888831	734.82	307.243	279.518	324.174	176.377	229.494	176.525
Paramesotriton chinensis	0.903538	0.790327	3833.52	5566.02	5319.06	4278.03	4759.07	4888.21	3758.89
Paramesotriton deloustali	0.959941	-	614.281	768.25	772.964	780.873	765.866	698.761	631.593
Paramesotriton fuzhongensis	0.966227	0.957395	153.45	175.961	234.254	148.65	156.528	154.938	312.151
Paramesotriton guangxiensis	0.925964	-	219.076	1419.42	1366.25	887.14	2388.41	1792.65	183.378
Paramesotriton hongkongensis	0.9292	0.83109	1425.45	3762.98	3028.22	4518.2	5016.23	4259.58	5016.23
Paramesotriton labiatus	0.977977	-	1490.65	1452.63	1349.3	1478.39	1362.72	1407.9	2027.94
Paramesotriton longliensis	0.99423	-	142.642	5589.04	5593.65	5496.47	5456.37	5640.97	5612.84
Paramesotriton malipoensis	-	-	81.3254	81.3254	81.3254	81.3254	81.3254	81.3254	81.3254
Paramesotriton maolanensis	-	-	80.4901	80.4901	80.4901	80.4901	80.4901	80.4901	80.4901
Paramesotriton qixilingensis	0.919521	-	2848.2	3031.66	2938.12	2939.01	3149.17	2986.44	3119.82
Paramesotriton wulingensis	0.950953	-	3965.31	2957.1	3939.14	1888.21	1768.75	2733.99	2952.11
Paramesotriton yunwuensis	0.900224	-	2006.12	2078.08	2088.36	2107.34	2143.71	2134.22	2067.01
Paramesotriton zhijinensis	0.999715	-	6.89336	306.21	574.021	47.4915	216.652	104.139	499.026
Protohynobius puxiongensis	-	-	79.7695	79.7695	79.7695	79.7695	79.7695	79.7695	79.7695
Pseudohynobius flavomaculatus	0.953656	-	2140.05	2711.3	2519.53	3257.69	3692.76	2712	4119.39
Pseudohynobius guizhouensis	0.9968	-	76.8174	137.498	116.774	146.656	523.906	195.031	99.1145
Pseudohynobius jinfo	0.974015	-	615.903	458.535	394.83	947.251	680.006	671.327	665.322
Pseudohynobius kuankuoshuiensis	0.957739	-	1074.59	1163.82	1488.61	2112.72	1715.81	1792.12	1946.87
Pseudohynobius shuichengensis	0.997571	-	62.086	57.4862	55.9539	55.9535	57.4865	57.4865	57.4857
Ranodon sibiricus	0.941356	0.868691	1273.66	1705.65	1816.5	1819.03	2113.76	1862.85	2066.2
Salamandrella keyserlingii	0.957114	0.865629	12657.2	19116.5	18014.1	16720	26928.7	27017.1	17575.4
Salamandrella tridactyla	0.930412	0.772338	10752.6	12429.7	13198.6	20297.4	32736.4	17483.2	34491.5
Tylototriton houi	-	-	80.1426	80.1426	80.1426	80.1426	80.1426	80.1426	80.1426
Tylototriton joe	-	-	80.094	80.094	80.094	80.094	80.094	80.094	80.094
Tylototriton kweichowensis	0.918349	0.829745	2225.69	1973.88	1866.75	2382	2658.36	2474.01	2713.13
Tylototriton panwaensis	0.997536	-	34.8189	39.4565	50.2818	43.3239	43.3336	39.4592	39.4592
Tylototriton pseudoverrucosus	-	-	80.1484	80.1484	80.1484	80.1484	80.1484	80.1484	80.1484
Tylototriton pulcherrimus	0.992854	-	46.5581	53.6623	52.8737	57.6058	65.4963	48.9254	46.5589
Tylototriton shanjing	0.916656	0.787611	13442.6	18117.1	16738.3	13759.6	14705.5	15491.1	33782
Tylototriton verrucosus	0.891741	0.781852	5318.12	7636.75	7566.34	12777.9	17252.2	11233.8	14924.4
Tylototriton yangi	0.927856	0.919356	358.653	679.111	772.004	888.236	1150.04	1128.34	780.329
Yaotriton anhuiensis	0.969408	-	519.806	519.021	549.941	528.616	534.513	534.509	517.648
Yaotriton asperrimus	0.92458	0.856427	5482.03	8616.9	9788.11	7492.2	11933.8	10850.1	8982.25
Yaotriton broadoridgus	0.894822	-	2518.17	2528.59	2528.58	2533.05	2497.3	2512.96	2557.7
Yaotriton dabienicus	0.964873	-	613.125	903.894	736.723	547.979	931.096	1203.3	2990.67
Yaotriton daloushanensis	-	-	79.8871	79.8871	79.8871	79.8871	79.8871	79.8871	79.8871
Yaotriton gaowangjienensis	-	-	79.7384	79.7384	79.7384	79.7384	79.7384	79.7384	79.7384
Yaotriton hainanensis	0.889282	0.856231	773.736	1115.66	942.505	1354.68	1189.44	897.809	1078.64
Yaotriton liuyangensis	0.895845	-	1333.39	2364.55	2071.02	3478.89	3463.82	3572.59	3993.43
Yaotriton lizhenchangi	-	-	80.501	80.501	80.501	80.501	80.501	80.501	80.501
Yaotriton maolanensis	0.969709	-	1350.07	1687.93	1449.44	1658.4	1731.81	1683.04	1904.04
Yaotriton sini	0.879516	-	2468.04	2422.86	2426.01	2034.01	1485.21	1920.83	1366.03
Yaotriton tongziensis	-	-	79.8809	79.8809	79.8809	79.8809	79.8809	79.8809	79.8809
Yaotriton wenxianensis	0.943693	0.882386	2140.02	4283.58	3552.41	5824.65	12141.5	7476.3	13608.6
Yaotriton ziegleri	0.976963	-	598.682	528.582	478.178	636.487	657.75	544.329	669.551

## Sheet: Table_S6
Table S6 Kendall rank correlation coefficients (τ) between the conservation priority values given by the spatial prioritization analysis for each pair of dimensions
		Conservation priority for three dimensions			Species richness
		Taxonomic	Phylogenetic	Functional
Conservation priority for three dimensions	Taxonomic	1			0.31
	Phylogenetic	0.92	1		0.32
	Functional	0.79	0.73	1	0.26
*All correlation coefficients were significant for P < 0.001.

## Sheet: Table_S7
Table S7 Percentage of overlap between conservation priority areas under different climate scenarios and current scenario
Period	Scenario	Conservation priority for three dimensions
		Taxonomic	Phylogenetic	Functional
2050s	ssp126	0.8241	0.843	0.7976
	ssp370	0.8259	0.8468	0.7982
	ssp585	0.8244	0.8485	0.7975
2100s	ssp126	0.8267	0.8499	0.7976
	ssp370	0.8174	0.8428	0.7913
	ssp585	0.7769	0.8113	0.7679
